# Supplementary material for: Phylogeography of Nasutitermes corniger (Isoptera: Termitidae) in the Neotropical Region
Source: BMC Evol Biol. 2017 Nov 23;17:230. doi: 10.1186/s12862-017-1079-8 (PMC5701342; doi:10.1186/s12862-017-1079-8)
Supplement: Supplementary file 4 — Dataset used in this study. Nucleotide sequences of the specimens used in this study. (TXT 110 kb) [file 12862_2017_1079_MOESM4_ESM.txt]

             ....|....| ....|....| ....|....| ....|....| ....|....| ....|....| ....|....| ....|....| ....|....| ....|....| ....|....| ....|....| ....|....| ....|....| 
                 5          15         25         35         45         55         65         75         85         95        105        115        125        135                                         
JAB88        TAAGGTAATT TAATCTTATA ATCAAAATAA ATGGATCAAA AATATATACA TAAATATATA AAAA-CAAAG AGGAGTTAAA TAATATTCCT CCCATCACCC CAACAAAACA ATT-CACTCC CACTCAATGT AAATA-AATA 
JAB89        TAAGGTAATT TAATCTTATA ATCAAAATAA ATGGATCAAA AATATATACA TAAATATATA AAAA-CAAAG AGGAGTTAAA TAATATTCCT CCCATCACCC CAACAAAACA ATT-CACTCC CACTCAATGT AAATA-AATA 
JAB90        TAAGGTAATT TAATCTTATA ATCAAAATAA ATGGATCAAA AATATATACA TAAATATATA AAAA-CAAAG AGGAGTTAAA TAATATTCCT CCCATCACCC CAACAAAACA ATT-CACTCC CACTCAATGT AAATA-AATA 
JAB91        TAAGGTAATT TAATCTTATA ATCAAAATAA ATGGATCAAA AATATATACA TAAATATATA AAAA-CAAAG AGGAGTTAAA TAATATTCCT CCCATCACCC CAACAAAACA ATT-CACTCC CACTCAATGT AAATA-AATA 
JAB92        TAAGGTAATT TAATCTTATA ATCAAAATAA ATGGATCAAA AATATATACA TAAATATATA AAAA-CAAAG AGGAGTTAAA TAATATTCCT CCCATCACCC CAACAAAACA ATT-CACTCC CACTCAATGT AAATA-AATA 
JAB93        TAAGGTAATT TAATCTTATA ATCAAAATAA ATGGATCAAA AATATATACA TAAATATATA AAAA-CAAAG AGGAGTTAAA TAATATTCCT CCCATCACCC CAACAAAACA ATT-CACTCC CACTCAATGT AAATA-AATA 
JAB94        TAAGGTAATT TAATCTTATA ATCAAAATAA ATGGATCAAA AATATATACA TAAATATATA AAAA-CAAAG AGGAGTTAAA TAATATTCCT CCCATCACCC CAACAAAACA ATT-CACTCC CACTCAATGT AAATA-AATA 
JAB95        TAAGGTAATT TAATCTTATA ATCAAAATAA ATGGATCAAA AATATATACA TAAATATATA AAAA-CAAAG AGGAGTTAAA TAATATTCCT CCCATCACCC CAACAAAACA ATT-CACTCC CACTCAATGT AAATA-AATA 
MS179        TAAGGTAATT TAATCTTATA ATCAAAATAA ATGGATCAAA AATATATACA TAAATATATA AAAC-CAAAG AGGAGTTAAA TAATATTCCT CTCATCACCC CAACAAAACA ATT-CACTCC CACTCAATGT AAATA-AATA 
MS180        TAAGGTAATT TAATCTTATA ATCAAAATAA ATGGATCAAA AATATATACA TAAATATATA AAAC-CAAAG AGGAGTTAAA TAATATTCCT CCCATCACCC CAACAAAACA ATT-CACTCC CACTCAATGT AAATA-AATA 
MS181        TAAGGTAATT TAATCTTATA ATCAAAATAA ATGGATCAAA AATATATACA TAAATATATA AAAC-CAAAG AGGAGTTAAA TAATATTCCT CTCATCACCC CAACAAAACA ATT-CACTCC CACTCAATGT AAATA-AATA 
MS182        TAAGGTAATT TAATCTTATA ATCAAAATAA ATGGATCAAA AATATATACA TAAATATATA AAAC-CAAAG AGGAGTTAAA TAATATTCCT CCCATCACCC CAACAAAACA ATT-CACTCC CACTCAATGT AAATA-AATA 
MS183        TAAGGTAATT TAATCTTATA ATCAAAATAA ATGGATCAAA AATATATACA TAAATATATA AAAA-CAAAG AGGAGTTAAA TAATATTCCT CCCATCACCC CAACAAAACA ATT-CACTCC CACTCAATGT AAATATAACA 
MS184        TAAGGTAATT TAATCTTATA ATCAAAATAA ATGGATCAAA AATATATACA TAAATATATA AAAC-CAAAG AGGAGTTAAA TAATATTCCT CTCATCACCC CAACAAAACA ATT-CACTCC CACTCAATGT AAATA-AATA 
MS185        TAAGGTAATT TAATCTTATA ATCAAAATAA ATGGATCAAA AATATATACA TAAATATATA AAAC-CAAAG AGGAGTTAAA TAATATTCCT CTCATCACCC CAACAAAACA ATT-CACTCC CACTCAATGT AAATA-AATA 
RO156        TAAGGTAATT TAATCTTATA ATCAAAATAA ATGGATCAAA AATATATACA TAAATATATA AAAA-CAAAG AGGAGTTAAA TAATATTCCT CCCATCACCC CAACAAAACA ATT-CACTCC CACTCAATGT AAATA-AACA 
RO158        TAAGGTAATT TAATCTTATA ATCAAAATAA ATGGATCAAA AATATATACA TAAATATATA AAAA-CAAAG AGGAGTTAAA TAATATTCCT CCCATCACCC CAACAAAACA ATT-CACTCC CACTCAATGT AAATA-AACA 
RO159        TAAGGTAATT TAATCTTATA ATCAAAATAA ATGGATCAAA AATATATACA TAAATATATA AAAA-CAAAG AGGAGTTAAA TAATATTCCT CCCATCACCC CAACAAAACA ATT-CACTCC CACTCAATGT AAATA-AACA 
RO161        TAAGGTAATT TAATCTTATA ATCAAAATAA ATGGATCAAA AATATATACA TAAATATATA AAAA-CAAAG AGGAGTTAAA TAATATTCCT CCCATCACCC CAACAAAACA ATC-CACTCC CACTCAATGT AAATA-AACA 
RO162        TAAGGTAATT TAATCTTATA ATCAAAATAA ATGGATCAAA AATATATACA TAAATATATA AAAA-CAAAG AGGAGTTAAA TAATATTCCT CCCATCACCC CAACAAAACA ATT-CACTCC CACTCAATGT AAATA-AACA 
RO163        TAAGGTAATT TAATCTTATA ATCAAAATAA ATGGATCAAA AATATATACA TAAATATATA AAAA-CAAAG AGGAGTTAAA TAATATTCCT CCCATCACCC CAACAAAACA ATT-CACTCC CACTCAATGT AAATA-AACA 
RO164        TAAGGTAATT TAATCTTATA ATCAAAATAA ATGGATCAAA AATATATACA TAAATATATA AAAA-CAAAG AGGAGTTAAA TAATATTCCT CCCATCACCC CAACAAAACA ATT-CACTCC CACTCAATGT AAATA-AACA 
RO165        TAAGGTAATT TAATCTTATA ATCAAAATAA ATGGATCAAA AATATATACA TAAATATATA AAAA-CAAAG AGGAGTTAAA TAATATTCCT CCCATCACCC CAACAAAACA ATT-CACTCC CACTCAATGT AAATA-AATA 
RO166        TAAGGTAATT TAATCTTATA ATCAAAATAA ATGGATCAAA AATATATACA TAAATATATA AAAA-CAAAG AGGAGTTAAA TAATATTCCT CCCATCACCC CAACAAAACA ATT-CACTCC CACTCAATGT AAATA-AATA 
RO167        TAAGGTAATT TAATCTTATA ATCAAAATAA ATGGATCAAA AATATATACA TAAATATATA AAAA-CAAAG AGGAGTTAAA TAATATTCCT CCCATCACCC CAACAAAACA ATT-CACTCC CACTCAATGT AAATA-AATA 
RO168        TAAGGTAATT TAATCTTATA ATCAAAATAA ATGGATCAAA AATATATAAA TAAATATATA AAAA-CAAAG AGGAGTTAAA TAATATTCCT CCCATCACCC CAACAAAACA ATT-CACTCC CACTCAATGT AAATA-AATA 
RO170        TAAGGTAATT TAATCTTATA ATCAAAATAA ATGGATCAAA AATATATACA TAAATATATA AAAA-CAAAG AGGAGTTAAA TAATATTCCT CCCATCACCC CAACAAAACA ATT-CACTCC CACTCAATGT AAATA-AATA 
RO171        TAAGGTAATT TAATCTTATA ATCAAAATAA ATGGATCAAA AATATATACA TAAATATATA AAAA-CAAAG AGGAGTTAAA TAATATTCCT CCCATCACCC CAACAAAACA ATT-CACTCC CACTCAATGT AAATA-AATA 
RO172        TAAGGTAATT TAATCTTATA ATCAAAATAA ATGGATCAAA AATATATACA TAAATATATA AAAA-CAAAG AGGAGTTAAA TAATATTCCT CCCATCACCC CAACAAAACA ATT-CACTCC CACTCAATGT AAATA-AATA 
RO173        TAAGGTAATT TAATCTTATA ATCAAAATAA ATGGATCAAA AATATATACA TAAATATATA AAAA-CAAAG AGGAGTTAAA TAATATTCCT CCCATCACCC CAACAAAACA ATT-CACTCC CACTCAATGT AAATA-AATA 
RO174        TAAGGTAATT TAATCTTATA ATCAAAATAA ATGGATCAAA AATATATACA TAAATATATA AAAA-CAAAG AGGAGTTAAA TAATATTCCT CCCATCACCC CAACAAAACA ATT-CACTCC CACTCAATGT AAATA-AATA 
RO175        TAAGGTAATT TAATCTTATA ATCAAAATAA ATGGATCAAA AATATATACA TAAATATATA AAAA-CAAAG AGGAGTTAAA TAATATTCCT CCCATCACCC CAACAAAACA ATT-CACTCC CACTCAATGT AAATA-AATA 
RO176        TAAGGTAATT TAATCTTATA ATCAAAATAA ATGGATCAAA AATATATACA TAAATATATA AAAA-CAAAG AGGAGTTAAA TAATATTCCT CCCATCACCC CAACAAAACA ATT-CACTCC CACTCAATGT AAATA-AATA 
RO177        TAAGGTAATT TAATCTTATA ATCAAAATAA ATGGATCAAA AATATATACA TAAATATATA AAAA-CAAAG AGGAGTTAAA TAATATTCCT CCCATCACCC CAACAAAACA ATT-CACTCC CACTCAATGT AAATA-AATA 
RO178        TAAGGTAATT TAATCTTATA ATCAAAATAA ATGGATCAAA AATATATACA TAAATATATA AAAA-CAAAG AGGAGTTAAA TAATATTCCT CCCATCACCC CAACAAAACA ATT-CACTCC CACTCAATGT AAATA-AATA 
RDOM194      TAAGGTAATT TAATCTTATA ATCAAAATAA ATGGATCAAA AATATATACA TAAATATATA AAAA-CAAAG AGGAGTTAAA TAATATTCCT CCCATCACCC CAACAAAACA ATT-CACTCC CACTCAATGT AAATA-AATA 
PRICO195     TAAGGTAATT TAATCTTATA ATCAAAATAA ATGGATCAAA AATATATACA TAAATATATA AAAA-CAAAG AGGAGTTAAA TAATATTCCT CCCATCACCC CAACAAAACA ATT-CACTCC CACTCAATGT AAATA-AATA 
MEX197       TAAGGTAATT TAATCTTATA ATCAAAATAA ATGGATCAAA AATATATACA TAAATATATA AAAA-CAAAG AGGAGTTAAA TAATATTCCT CCCATCACCC CAACAAAACA ATT-CACTCC CACTCAATGT AAATA-AACA 
GTM198       TAAGGTAATT TAATCTTATA ATCAAAATAA ATGGATCAAA AATATATACA TAAATATATA AAAA-CAAAG AGGAGTTAAA TAATATTCCT CCCATCACCC CAACAAAACA ATT-CACTCC CACTCAATGT AAATA-AATA 
SKN199       TAAGGTAATT TAATCTTATA ATCAAAATAA ATGGATCAAA AATATATACA TAAATATATA AAAA-CAAAG AGGAGTTAAA TAATATTCCT CCCATCACCC CAACAAAACA ATT-CACTCC CACTCAATGT AAATA-AATA 
SUR200       TAAGGTAATT TAATCTTATA ATCAAAATAA ATGGATCAAA AATATATACA TAAATATATA AAAA-CAAAG AGGAGTTAAA TAATATTCCT CCCATCACCC CAACAAAACA ATT-CACTCC CACTCAATGT AAATA-AATA 
DOM201       TAAGGTAATT TAATCTTATA ATCAAAATAA ATGGATCAAA AATATATACA TAAATATATA AAAA-CAAAG AGGAGTTAAA TAATATTCCT CCCATCACCC CAACAAAACA ATT-CACTCC CACTCAATGT AAATA-AATA 
EQUA202      TAAGGTAATT TAATCTTATA ATCAAAATAA ATGGATCAAA AATATATACA TAAATATATA AAAA-CAAAG AGGAGTTAAA TAATATTCCT CCCATCACCC CAACAAAACA ATT-CACTCC CACTCAATGT AAATA-AACA 
WIND203      TAAGGTAATT TAATCTTATA ATCAAAATAA ATGGATCAAA AATATATACA TAAATATATA AAAA-CAAAG AGGAGTTAAA TAATATTCCT CCCATCACCC CAACAAAACA ATT-CACTCC CACTCAATGT AAATA-AATA 
PR267        TAAGGTAATT TAATCTTATA ATCAAAATAA ATGGATCAAA AATATATACA TAAATATATA AAAA-CAAAG AGGAGTTAAA TAATATTCCT CCCATCACCC CAACAAAACA ATT-CACTCC CACTCAATGT AAATA-AATA 
PR268        TAAGGTAATT TAATCTTATA ATCAAAATAA ATGGATCAAA AATATATACA TAAATATATA AAAA-CAAAG AGGAGTTAAA TAATATTCCT CCCATCACCC CAACAAAACA ATT-CACTCC CACTCAATGT AAATA-AATA 
PR269        TAAGGTAATT TAATCTTATA ATCAAAATAA ATGGATCAAA AATATATACA TAAATATATA AAAA-CAAAG AGGAGTTAAA TAATATTCCT CCCATCACCC CAACAAAACA ATT-CACTCC CACTCAATGT AAATA-AATA 
MT270        TAAGGTAATT TAATCTTATA ATCAAAATAA ATGGATCAAA AATATATACA TAAATATATA AAAA-CAAAG AGGAGTTAAA TAATATTCCT CCCATCACCC CAACAAAACA ATT-CACTCC CACTCAATGT AAATA-AATA 
MT271        TAAGGTAATT TAATCTTATA ATCAAAATAA ATGGATCAAA AATATATACA TAAATATATA AAAA-CAAAG AGGAGTTAAA TAATATTCCT CCCATCACCC CAACAAAACA ATT-CACTCC CACTCAATGT AAATA-AATA 
MT272        TAAGGTAATT TAATCTTATA ATCAAAATAA ATGGATCAAA AATATATACA TAAATATATA AAAA-CAAAG AGGAGTTAAA TAATATTCCT CCCATCACCC CAACAAAACA ATT-CACTCC CACTCAATGT AAATA-AATA 
MT273        TAAGGTAATT TAATCTTATA ATCAAAATAA ATGGATCAAA AATATATACA TAAATATATA AAAA-CAAAG AGGAGTTAAA TAATATTCCT CCCATCACCC CAACAAAACA ATT-CACTCC CACTCAATGT AAATA-AATA 
MT274        TAAGGTAATT TAATCTTATA ATCAAAATAA ATGGATCAAA AATATATACA TAAATATATA AAAA-CAAAG AGGAGTTAAA TAATATTCCT CCCATCACCC CAACAAAACA ATT-CACTCC CACTCAATGT AAATA-AATA 
MT275        TAAGGTAATT TAATCTTATA ATCAAAATAA ATGGATCAAA AATATATACA TAAATATATA AAAA-CAAAG AGGAGTTAAA TAATATTCCT CCCATCACCC CAACAAAACA ATT-CACTCC CACTCAATGT AAATA-AATA 
MT276        TAAGGTAATT TAATCTTATA ATCAAAATAA ATGGATCAAA AATATATACA TAAATATATA AAAA-CAAAG AGGAGTTAAA TAATATTCCT CCCATCACCC CAACAAAACA ATT-CACTCC CACTCAATGT AAATA-AATA 
MT277        TAAGGTAATT TAATCTTATA ATCAAAATAA ATGGATCAAA AATATATACA TAAATATATA AAAA-CAAAG AGGAGTTAAA TAATATTCCT CCCATCACCC CAACAAAACA ATT-CACTCC CACTCAATGT AAATA-AATA 
MT278        TAAGGTAATT TAATCTTATA ATCAAAATAA ATGGATCAAA AATATATACA TAAATATATA AAAA-CAAAG AGGAGTTAAA TAATATTCCT CCCATCACCC CAACAAAACA ATT-CACTCC CACTCAATGT AAATA-AATA 
MT279        TAAGGTAATT TAATCTTATA ATCAAAATAA ATGGATCAAA AATATATACA TAAATATATA AAAA-CAAAG AGGAGTTAAA TAATATTCCT CCCATCACCC CAACAAAACA ATT-CACTCC CACTCAATGT AAATA-AATA 
PB280        TAAGGTAATT TAATCTTATA ATCAAAATAA ATGGATCAAA AATATATACA TAAATATATA AAAA-CAAAG AGGAGTTAAA TAATATTCCT CCCATCACCC CAACAAAACA ATT-CACTCC CACTCAATGT AAATA-AATA 
PB281        TAAGGTAATT TAATCTTATA ATCAAAATAA ATGGATCAAA AATATATACA TAAATATATA AAAA-CAAAG AGGAGTTAAA TAATATTCCT CCCATCACCC CAACAAAACA ATT-CACTCC CACTCAATGT AAATA-AATA 
PB282        TAAGGTAATT TAATCTTATA ATCAAAATAA ATGGATCAAA AATATATACA TAAATATATA AAAA-CAAAG AGGAGTTAAA TAATATTCCT CCCATCACCC CAACAAAACA ATT-CACTCC CACTCAATGT AAATA-AATA 
MG283        TAAGGTAATT TAATCTTATA ATCAAAATAA ATGGATCAAA AATATATACA TAAATATATA AAAA-CAAAG AGGAGTTAAA TAATATTCCT CCCATCACCC CAACAAAACA ATT-CACTCC CACTCAATGT AAATA-AATA 
PB298        TAAGGTAATT TAATCTTATA ATCAAAATAA ATGGATCAAA AATATATACA TAAATATATA AAAA-CAAAG AGGAGTTAAA TAATATTCCT CCCATCACCC CAACAAAACA ATT-CACTCC CACTCAATGT AAATA-AATA 
CE299        TAAGGTAATT TAATCTTATA ATCAAAATAA ATGGATCAAA AATATATACA TAAATATATA AAAA-CAAAG AGGAGTTAAA TAATATTCCT CCCATCACCC CAACAAAACA ATT-CACTCC CACTCAATGT AAATA-AATA 
GO300        TAAGGTAATT TAATCTTATA ATCAAAATAA ATGGATCAAA AATATATACA TAAATATATA AAAA-CAAAG AGGAGTTAAA TAATATTCCT CCCATCACCC CAACAAAACA ATT-CACTCC CACTCAATGT AAATA-AATA 
MA301        TAAGGTAATT TAATCTTATA ATCAAAATAA ATGGATCAAA AATATATACA TAAATATATA AAAA-CAAAG AGGAGTTAAA TAATATTCCT CCCATCACCC CAACAAAACA ATT-CACTCC CACTCAATGT AAATA-AATA 
MA302        TAAGGTAATT TAATCTTATA ATCAAAATAA ATGGATCAAA AATATATACA TAAATATATA AAAA-CAAAG AGGAGTTAAA TAATATTCCT CCCATCACCC CAACAAAACA ATT-CACTCC CACTCAATGT AAATA-AACA 
MA303        TAAGGTAATT TAATCTTATA ATCAAAATAA ATGGATCAAA AATATATACA TAAATATATA AAAA-CAAAG AGGAGTTAAA TAATATTCCT CCCATCACCC CAACAAAACA ATT-CACTCC CACTCAATGT AAATA-AATA 
MA304        TAAGGTAATT TAATCTTATA ATCAAAATAA ATGGATCAAA AATATATACA TAAATATATA AAAA-CAAAG AGGAGTTAAA TAATATTCCT CCCATCACCC CAACAAAACA ATT-CACTCC CACTCAATGT AAATA-AATA 
PA306        TAAGGTAATT TAATCTTATA ATCAAAATAA ATGGATCAAA AATATATACA TAAATATATA AAAA-CAAAG AGGAGTTAAA TGATATTCCT CCCATCACCC CAACAAAACA ATT-CACTCC CACTCAATGT AAATA-AATA 
PA307        TAAGGTAATT TAATCTTATA ATCAAAATAA ATGGATCAAA AATATATACA TAAATATATA AAAA-CAAAG AGGAGTTAAA TAATATTCCT CCCATCACCC CAACAAAACA ATT-CAATCC CACTCAATGT AAATA-AATA 
TO309        TAAGGTAATT TAATCTTATA ATCAAAATAA ATGGATCAAA AATATATACA TAAATATATA AAAA-CAAAG AGGAGTTAAA TAATATTCCT CCCATCACCC CAACAAAACA ATT-CACTCC CACTCAATGT AAATA-AATA 
TO310        TAAGGTAATT TAATCTTATA ATCAAAATAA ATGGATCAAA AATATATACA TAAATATATA AAAA-CAAAG AGGAGTTAAA TAATATTCCT CCCATCACCC CAACAAAACA ATT-CACTCC CACTCAATGT AAATA-AACA 
TO311        TAAGGTAATT TAATCTTATA ATCAAAATAA ATGGATCAAA AATATATACA TAAATATATA AAAA-CAAAG AGGAGTTAAA TAATATTCCT CCCATCACCC CAACAAAACA ATT-CACTCC CACTCAATGT AAATA-AACA 
PB297        TAAGGTAATT TAATCTTATA ATCAAAATAA ATGGATCAAA AATATATACA TAAATATATA AAAA-CAAAG AGGAGTTAAA TAATATTCCT CCCATCACCC CAACAAAACA ATT-CACTCC CACTCAATGT AAATA-AACA 
MG347        TAAGGTAATT TAATCTTATA ATCAAAATAA ATGGATCAAA AATATATACA TAAATATATA AAAA-CAAAG AGGAGTTAAA TAATATTCCT CCCATCACCC CAACAAAACA ATT-CACTCC CACTCAATGT AAATA-AATA 
MG348        TAAGGTAATT TAATCTTATA ATCAAAATAA ATGGATCAAA AATATATACA TAAATATATA AAAA-CAAAG AGGAGTTAAA TAATATTCCT CCCATCACCC CAACAAAACA ATT-CACTCC CACTCAATGT AAATA-AATA 
AL349        TAAGGTAATT TAATCTTATA ATCAAAATAA ATGGATCAAA AATATATACA TAAATATATA AAAA-TAAAG AGGAGTTAAA TAATATTCCT CCCATCACCC CAACAAAACA ATT-CACTCC CACTCAATGT AAATA-AATA 
SE350        TAAGGTAATT TAATCTTATA ATCAAAATAA ATGGATCAAA AATATATACA TAAATATATA AAAA-CAAAG AGGAGTTAAA TAATATTCCT CCCATCACCC CAACAAAACA ATT-CACTCC CACTCAATGT AAATA-AATA 
TAN351       TAAGGTAATT TAATCTTATA ATCAAAATAA ATGGATCAAA AATATATACA TAAATATATA AAAA-CAAAG AGGAGTTAAA TAATATTCCT CCCATCACCC CAACAAAACA ATT-CACTCC CACTCAATGT AAATA-AATA 
PGUAI352     TAAGGTAATT TAATCTTATA ATCAAAATAA ATGGATCAAA AATATATACA TAAATATATA AAAA-CAAAG AGGAGTTAAA TAATATTCCT CCCATCACCC CAACAAAACA ACT-CACTCC CACTCAATGT AAATA-AATA 
PGUAI353     TAAGGTAATT TAATCTTATA ATCAAAATAA ATGGATCAAA AATATATACA TAAATATATA AAAA-CAAAG AGGAGTTAAA TAATATTCCT CCCATCACCC CAACAAAACA ACT-CACTCC CACTCAATGT AAATA-AATA 
PGUAI354     TAAGGTAATT TAATCTTATA ATCAAAATAA ATGGATCAAA AATATATACA TAAATATATA AAAA-CAAAG AGGAGTTAAA TAATATTCCT CCCATCACCC CAACAAAACA ACT-CACTCC CACTCAATGT AAATA-AATA 
PGUAI355     TAAGGTAATT TAATCTTATA ATCAAAATAA ATGGATCAAA AATATATACA TAAATATATA AAAA-CAAAG AGGAGTTAAA TAATATTCCT CCCATCACCC CAACAAAACA ATT-CACTCC CACTCAATGT AAATA-AACA 
PGUAI356     TAAGGTAATT TAATCTTATA ATCAAAATAA ATGGATCAAA AATATATACA TAAATATATA AAAA-CAAAG AGGAGTTAAA TAATATTCCT CCCATCACCC CAACAAAACA ATT-CACTCC CACTCAATGT AAATA-AACA 
PGUAI357     TAAGGTAATT TAATCTTATA ATCAAAATAA ATGGATCAAA AATATATACA TAAATATATA AAAA-CAAAG AGGAGTTAAA TAATATTCCT CCCATCACCC CAACAAAACA ACT-CACTCC CACTCAATGT AAATA-AATA 
PMA358       TAAGGTAATT TAATCTTATA ATCAAAATAA ATGGATCAAA AATATATACA TAAATATATA TAAAACAAAG AGGAGTTAAA TAATATTCCT CCCATCACCC CAACAAAACA ATT-CACTCC CACTCAATGT AAATATAACA 
PMA359       TAAGGTAATT TAATCTTATA ATCAAAATAA ATGGATCAAA AATATATACA TAAATATATA TAAAACAAAG AGGAGTTAAA TAATATTCCT CCCATCACCC CAACAAAACA ATT-CACTCC CACTCAATGT AAATATAACA 
PMA360       TAAGGTAATT TAATCTTATA ATCAAAATAA ATGGATCAAA AATATATACA TAAATATATA AAAATCAAAG AGGAGTTAAA TAATATTCCT CCCATCACCC CAACAAAACA ATT-CACTCC CACTCAATGT AAATATAACA 
PMA361       TAAGGTAATT TAATCTTATA ATCAAAATAA ATGGATCAAA AATATATACA TAAATATATA AAAA-CAAAG AGGAGTTAAA TAATATTCCT CCCATCACCC CAACAAAACA ATT-CACTCC CACTCAATGT AAATA-AATA 
PMA362       TAAGGTAATT TAATCTTATA ATCAAAATAA ATGGATCAAA AATATATACA TAAATATATA AAAA-CAAAG AGGAGTTAAA TAATATTCCT CCCATCACCC CAACAAAACA ATT-CACTCC CACTCAATGT AAATA-AATA 
PMA363       TAAGGTAATT TAATCTTATA ATCAAAATAA ATGGATCAAA AATATATACA TAAATATATA AAAA-CAAAG AGGAGTTAAA TAATATTCCT CCCATCACCC CAACAAAACA ATT-CACTCC CACTCAATGT AAATA-AATA 
PMA364       TAAGGTAATT TAATCTTATA ATCAAAATAA ATGGATCAAA AATATATACA TAAATATATA AAAATCAAAG AGGAGTTAAA TAATATTCCT CCCATCACCC CAACAAAACA ATT-CACTCC CACTCAATGT AAATATAACA 
PRU365       TAAGGTAATT TAATCTTATA ATCAAAATAA ATGGATCAAA AATATATACA TAAATATATA AAAA-CAAAG AGGAGTTAAA TAATATTCCT CCCATCACCC CAACAAAACA ATT-CACTCC CACTCAATGT AAATA-AATA 
PRU366       TAAGGTAATT TAATCTTATA ATCAAAATAA ATGGATCAAA AATATATACA TAAATATATA AAAA-CAAAG AGGAGTTAAA TAATATTCCT CCCATCACCC CAACAAAACA ATT-CACTCC CACTCAATGT AAATA-AATA 
PRU367       TAAGGTAATT TAATCTTATA ATCAAAATAA ATGGATCAAA AATATATACA TAAATATATA AAAA-CAAAG AGGAGTTAAA TAATATTCCT CCCATCACCC CAACAAAACA ATT-CACTCC CACTCAATGT AAATA-AATA 
PRU368       TAAGGTAATT TAATCTTATA ATCAAAATAA ATGGATCAAA AATATATACA TAAATATATA AAAA-CAAAG AGGAGTTAAA TAATATTCCT CCCATCACCC CAACAAAACA ATT-CACTCC CACTCAATGT AAATA-AATA 
PRU369       TAAGGTAATT TAATCTTATA ATCAAAATAA ATGGATCAAA AATATATACA TAAATATATA AAAA-CAAAG AGGAGTTAAA TAATATTCCT CCCATCACCC CAACAAAACA ATT-CACTCC CACTCAATGT AAATA-AACA 
PRU370       TAAGGTAATT TAATCTTATA ATCAAAATAA ATGGATCAAA AATATATACA TAAATATATA AAAA-CAAAG AGGAGTTAAA TAATATTCCT CCCATCACCC CAACAAAACA ATT-CACTCC CACTCAATGT AAATA-AATA 
PRU371       TAAGGTAATT TAATCTTATA ATCAAAATAA ATGGATCAAA AATATATACA TAAATATATA AAAA-CAAAG AGGAGTTAAA CAATATTCCT CCCATCACCC CAACAAAACA ATT-CACTCC CACTCAATGT AAATA-AA-A 
PRU372       TAAGGTAATT TAATCTTATA ATCAAAATAA ATGGATCAAA AATATATACA TAAATATATA AAAA-CAAAG AGGAGTTAAA TAATATTCCT CCCATCACCC CAACAAAACA ATT-CACTCC CACTCAATGT AAATA-AATA 
BOL373       TAAGGTAATT TAATCTTATA ATCAAAATAA ATGGATCAAA AATATATACA TAAATATATA AAAA-CAAAG AGGAGTTAAA TAATATTCCT CCCATCACCC CAACAAAACA ATT-CACTCC CACTCAATGT AAATA-AATA 
BOL374       TAAGGTAATT TAATCTTATA ATCAAAATAA ATGGATCAAA AATATATACA TAAATATATA AAAA-CAAAG AGGAGTTAAA TAATATTCCT CCCATCACCC CAACAAAACA ATT-CACTCC CACTCAATGT AAATA-AATA 
BOL375       TAAGGTAATT TAATCTTATA ATCAAAATAA ATGGATCAAA AATATATACA TAAATATATA AAAA-CAAAG AGGAGTTAAA TAATATTCCT CCCATCACCC CAACAAAACA ATT-CACTCC CACTCAATGT AAATA-AATA 
BOL376       TAAGGTAATT TAATCTTATA ATCAAAATAA ATGGATCAAA AATATATACA TAAATATATA AAAA-CAAAG AGGAGTTAAA TAATATTCCT CCCATCACCC CAACAAAACA ATT-CACTCC CACTCAATGT AAATA-AATA 
BOL377       TAAGGTAATT TAATCTTATA ATCAAAATAA ATGGATCAAA AATATATACA TAAATATATA AAAC-CAAAG AGGAGTTAAA TAATATTCCT CCCATCACCC CAACAAAACA ATT-CACTCC CACTCAATGT AAATA-AATA 
BOL378       TAAGGTAATT TAATCTTATA ATCAAAATAA ATGGATCAAA AATATATACA TAAATATATA AAAA-CAAAG AGGAGTTAAA TAATATTCCT CCCATCACCC CAACAAAACA ATT-CACTCC CACTCAATGT AA-TA-AATA 
VEN379       TAAGGTAATT TAATCTTATA ATCAAAATAA ATGGATCAAA AATATATACA TAAATATATA AAAA-CAAAG AGGAGTTAAA TAATATTCCT CCCATCACCC CAACAAAACA ACT-CACTCC CACTCAATGT AAATA-AATA 
VEN380       TAAGGTAATT TAATCTTATA ATCAAAATAA ATGGATCAAA AATATATACA TAAATATATA AAAA-CAAAG AGGAGTTAAA TAATATTCCT CCCATCACCC CAACAAAACA ACT-CACTCC CACTCAATGT AAATA-AATA 
VEN381       TAAGGTAATT TAATCTTATA ATCAAAATAA ATGGATCAAA AATATATACA TAAATATATA AAAA-CAAAG AGGAGTTAAA TAATATTCCT CCCATCACCC CAACAAAACA ACT-CACTCC CACTCAATGT AAATA-AATA 
VEN382       TAAGGTAATT TAATCTTATA ATCAAAATAA ATGGATCAAA AATATATACA TAAATATATA AAAA-CAAAG AGGAGTTAAA TAATATTCCT CCCATCACCC CAACAAAACA ACT-CACTCC CACTCAATGT AAATA-AATA 
VEN383       TAAGGTAATT TAATCTTATA ATCAAAATAA ATGGATCAAA AATATATACA TAAATATATA AAAA-CAAAG AGGAGTTAAA TAATATTCCT CCCATCACCC CAACAAAACA ACT-CACTCC CACTCAATGT AAATA-AATA 
JAM384       TAAGGTAATT TAATCTTATA ATCAAAATAA ATGGATCAAA AATATATACA TAAATATATA AAAA-CAAAG AGGAGTTAAA TAATATTCCT CCCATCACCC CAACAAAACA ATT-CACTCC CACTCAATGT AAATA-AATA 
JAM385       TAAGGTAATT TAATCTTATA ATCAAAATAA ATGGATCAAA AATATATACA TAAATATATA AAAA-CAAAG AGGAGTTAAA TAATATTCCT CCCATCACCC CAACAAAACA ATT-CACTCC CACTCAATGT AAATA-AATA 
JAM387       TAAGGTAATT TAATCTTATA ATCAAAATAA ATGGATCAAA AATATATACA TAAATATATA AAAA-CAAAG AGGAGTTAAA TAATATTCCT CCCATCACCC CAACAAAACA ATT-CACTCC CACTCAATGT AAATA-AATA 
JAM388       TAAGGTAATT TAATCTTATA ATCAAAATAA ATGGATCAAA AATATATACA TAAATATATA AAAA-CAAAG AGGAGTTAAA TAATATTCCT CCCATCACCC CAACAAAACA ATT-CACTCC CACTCAATGT AAATA-AATA 
HON389       TAAGGTAATT TAATCTTATA ATCAAAATAA ATGGATCAAA AATATATACA TAAATATATA AAAA-CAAAG AGGAGTTAAA TAATATTCCT CCCATCACCC CAACAAAACA ATT-CACTCC CACTCAATGT AAATA-AATA 
HON390       TAAGGTAATT TAATCTTATA ATCAAAATAA ATGGATCAAA AATATATACA TAAATATATA AAAA-CAAAG AGGAGTTAAA TAATATTCCT CCCATCACCC CAACAAAACA ATT-CACTCC CACTCAATGT AAATA-AATA 
HON391       TAAGGTAATT TAATCTTATA ATCAAAATAA ATGGATCAAA AATATATACA TAAATATATA AAAA-CAAAG AGGAGTTAAA TAATATTCCT CCCATCACCC CAACAAAACA ATT-CACTCC CACTCAATGT AAATA-AATA 
HON392       TAAGGTAATT TAATCTTATA ATCAAAATAA ATGGATCAAA AATATATACA TAAATATATA AAAA-CAAAG AGGAGTTAAA TAATATTCCT CCCATCACCC CAACAAAACA ATT-CACTCC CACTCAATGT AAATA-AATA 
BLZ393       TAAGGTAATT TAATCTTATA ATCAAAATAA ATGGATCAAA AATATATACA TAAATATATA AAAA-CAAAG AGGAGTTAAA TAATATTCCT CCCATCACCC CAACAAAACA ATT-CACTCC CACTCAATGT AAATA-AACA 
BLZ394       TAAGGTAATT TAATCTTATA ATCAAAATAA ATGGATCAAA AATATATACA TAAATATATA AAAA-CAAAG AGGAGTTAAA TAATATTCCT CCCATCACCC CAACAAAACA ATT-CACTCC CACTCAATGT AAATA-AACA 
BLZ395       TAAGGTAATT TAATCTTATA ATCAAAATAA ATGGATCAAA AATATATACA TAAATATATA AAAA-CAAAG AGGAGTTAAA TAATATTCCT CCCATCACCC CAACAAAACA ATT-CACTCC CACTCAATGT AAATA-AACA 
NIC396       TAAGGTAATT TAATCTTATA ATCAAAATAA ATGGATCAAA AATATATACA TAAATATATA AAAA-CAAAG AGGAGTTAAA TAATATTCCT CCCATCACCC CAACAAAACA ATT-CACTCC CACTCAATGT AAATA-AATA 
NIC397       TAAGGTAATT TAATCTTATA ATCAAAATAA ATGGATCAAA AATATATACA TAAATATATA AAAA-CAAAG AGGAGTTAAA TAATATTCCT CCCATCACCC CAACAAAACA ATT-CACTCC CACTCAATGT AAATA-AATA 
NIC398       TAAGGTAATT TAATCTTATA ATCAAAATAA ATGGATCAAA AATATATACA TAAATATATA AAAA-CAAAG AGGAGTTAAA TAATATTCCT CCCATCACCC CAACAAAACA ATT-CACTCC CACTCAATGT AAATA-AATA 
GTM399       TAAGGTAATT TAATCTTATA ATCAAAATAA ATGGATCAAA AATATATACA TAAATATATA AAAA-CAAAG AGGAGTTAAA TAATATTCCT CCCATCACCC CAACAAAACA ATT-CACTCC CACTCAATGT AAATA-AACA 
GTM400       TAAGGTAATT TAATCTTATA ATCAAAATAA ATGGATCAAA AATATATACA TAAATATATA AAAA-CAAAG AGGAGTTAAA TAATATTCCT CCCATCACCC CAACAAAACA ATT-CACTCC CACTCAATGT AAATA-AACA 
GTM401       TAAGGTAATT TAATCTTATA ATCAAAATAA ATGGATCAAA AATATATACA TAAATATATA AAAA-CAAAG AGGAGTTAAA TAATATTCCT CCCATCACCC CAACAAAACA ATT-CACTCC CACTCAATGT AAATA-AACA 
MEX402       TAAGGTAATT TAATCTTATA ATCAAAATAA ATGGATCAAA AATATATACA TAAATATATA AAAA-CAAAG AGGAGTTAAA TAATATTCCT CCCATCACCC CAACAAAACA ATT-CACTCC CACTCAATGT AAATA-AACA 
MEX403       TAAGGTAATT TAATCTTATA ATCAAAATAA ATGGATCAAA AATATATACA TAAATATATA AAAA-CAAAG AGGAGTTAAA TAATATTCCT CCCATCACCC CAACAAAACA ATT-CACTCC CACTCAATGT AAATA-AACA 
TT405        TAAGGTAATT TAATCTTATA ATCAAAATAA ATGGATCAAA AATATATACA TAAATATACA AAAA-CAAAG AGGAGTTAAA TAATATTCCT CCCATCACCC CAACAAAACA ATT-CACTCC CACTCAATGT AAATA-AATA 
TT406        TAAGGTAATT TAATCTTATA ATCAAAATAA ATGGATCAAA AATATATACA TAAATATATA AAAA-CAAAG AGGAGTTAAA TAATATTCCT CCCATCACCC CAACAAAACA ATTTCACTCC CACTCAATGT AAATA-AATA 
BRW407       TAAGGTAATT TAATCTTATA ATCAAAATAA ATGGATCAAA AATATATACA TAAATATATA AAAA-CAAAG AGGAGTTAAA TAATATTCCT CCCATCACCC CAACAAAACA ATT-CACTCC CACTCAATGT AAATA-AATA 
BRW408       TAAGGTAATT TAATCTTATA ATCAAAATAA ATGGATCAAA AATATATACA TAAATATATA AAAA-CAAAG AGGAGTTAAA TAATATTCCT CCCATCACCC CAACAAAACA ATT-CACTCC CACTCAATGT AAATA-AATA 
BHM409       TAAGGTAATT TAATCTTATA ATCAAAATAA ATGGATCAAA AATATATACA TAAATATATA AAAATCAAAG AGGAGTTAAA TAATATTCCT CCCATCACCC CAACAAAACA ATT-CACTCC CACTCAATGT AAATATAACA 
BHM410       TAAGGTAATT TAATCTTATA ATCAAAATAA ATGGATCAAA AATATATACA TAAATATATA AAAATCAAAG AGGAGTTAAA TAATATTCCT CCCATCACCC CAACAAAACA ATT-CACTCC CACTCAATGT AAATATAACA 
STL411       TAAGGTAATT TAATCTTATA ATCAAAATAA ATGGATCAAA AATATATACA TAAATATATA AAAA-CAAAG AGGAGTTAAA TAATATTCCT CCCATCACCC CAACAAAACA ATT-CACTCC CACTCAATGT AAATA-AACA 
SKN412       TAAGGTAATT TAATCTTATA ATCAAAATAA ATGGATCAAA AATATATACA TAAATATATA AAAA-CAAAG AGGAGTTAAA TAATATTCCT CCCATCACCC CAACAAAACA ATT-CACTCC CACTCAATGT AAATA-AATA 
DOM413       TAAGGTAATT TAATCTTATA ATCAAAATAA ATGGATCAAA AATATATACA TAAATATATA AAAA-CAAAG AGGAGTTAAA TAATATTCCT CCCATCACCC CAACAAAACA ATT-CACTCC CACTCAATGT AAATA-AATA 
UST415       TAAGGTAATT TAATCTTATA ATCAAAATAA ATGGATCAAA AATATATACA TAAATATATA AAAA-CAAAG AGGAGTTAAA TAATATTCCT CCCATCACCC CAACAAAACA ATT-CACTCC CACTCAATGT AAATA-AATA 
CRICA416     TAAGGTAATT TAATCTTATA ATCAAAATAA ATGGATCAAA AATATATACA TAAATATATA AAAATCAAAG AGGAGTTAAA TAATATTCCT CCCATCACCC CAACAAAACA ATT-CACTCC CACTCAATGT AAATATAACA 
CAY417       TAAGGTAATT TAATCTTATA ATCAAAATAA ATGGATCAAA AATATATACA TAAATATATA TAAAACAAAG AGGAGTTAAA TAATATTCCT CCCATCACCC CAACAAAACA ATT-CACTCC CACTCAATGT AAATATAACA 
RDOM418      TAAGGTAATT TAATCTTATA ATCAAAATAA ATGGATCAAA AATATATACA CAAATATATA AAAA-CAAAG AGGAGTTAAA CAATATTCCT CCCATCACCC CAACAAAACA ATT-CACTCC CACTCAATGT AAATA-AACA 
GRAN419      TAAGGTAATT TAATCTTATA ATCAAAATAA ATGGATCAAA AATATATACA TAAATATATA AAAA-CAAAG AGGAGTTAAA TAATATTCCT CCCATCACCC CAACAAAACA ATT-CACTCC CACTCAATGT AAATA-AATA 
GUA420       TAAGGTAATT TAATCTTATA ATCAAAATAA ATGGATCAAA AATATATACA TAAATATATA AAAA-CAAAG AGGAGTTAAA TAATATTCCT CCCATCACCC CAACAAAACA ATT-CACTCC CACTCAATGT AAATA-AATA 
MG437        TAAGGTAATT TAATCTTATA ATCAAAATAA ATGGATCAAA AATATATACA TAAATATATA AAAA-CAAAG AGGAGTTAAA TAATATTCCT CCCATCACCC CAACAAAACA ATT-CACTCC CACTCAATGT AAATA-AACA 
MG438        TAAGGTAATT TAATCTTATA ATCAAAATAA ATGGATCAAA AATATATACA TAAATATATA AAAA-CAAAG AGGAGTTAAA TAATATTCCT CCCATCACCC CAACAAAACA ATT-CACTCC CACTCAATGT AAATA-AACA 
MG439        TAAGGTAATT TAATCTTATA ATCAAAATAA ATGGATCAAA AATATATACA TAAATATATA AAAA-CAAAG AGGAGTTAAA TAATATTCCT CCCATCACCC CAACAAAACA ATT-CACTCC CACTCAATGT AAATA-AACA 
MG440        TAAGGTAATT TAATCTTATA ATCAAAATAA ATGGATCAAA AATATATACA TAAATATATA AAAA-CAAAG AGGAGTTAAA TAATATTCCT CCCATCACCC CAACAAAACA ATT-CACTCC CACTCAATGT AAATA-AACA 
MG441        TAAGGTAATT TAATCTTATA ATCAAAATAA ATGGATCAAA AATATATACA TAAATATATA AAAA-CAAAG AGGAGTTAAA TAATATTCCT CCCATCACCC CAACAAAACA ATT-CACTCC CACTCAATGT AAATA-AACA 
MG442        TAAGGTAATT TAATCTTATA ATCAAAATAA ATGGATCAAA AATATATACA TAAATATATA AAAA-CAAAG AGGAGTTAAA TAATATTCCT CCCATCACCC CAACAAAACA ATT-CACTCC CACTCAATGT AAATA-AACA 
MG443        TAAGGTAATT TAATCTTATA ATCAAAATAA ATGGATCAAA AATATATACA TAAATATATA AAAA-CAAAG AGGAGTTAAA TAATATTCCT CCCATCACCC CAACAAAACA ATT-CACTCC CACTCAATGT AAATA-AACA 
MG444        TAAGGTAATT TAATCTTATA ATCAAAATAA ATGGATCAAA AATATATACA TAAATATATA AAAA-CAAAG AGGAGTTAAA TAATATTCCT CCCATCACCC CAACAAAACA ATT-CACTCC CACTCAATGT AAATA-AACA 
MG445        TAAGGTAATT TAATCTTATA ATCAAAATAA ATGGATCAAA AATATATACA TAAATATATA AAAA-CAAAG AGGAGTTAAA TAATATTCCT CCCATCACCC CAACAAAACA ATT-CACTCC CACTCAATGT AAATA-AACA 
ES446        TAAGGTAATT TAATCTTATA ATCAAAATAA ATGGATCAAA AATATATACA TAAATATATA AAAA-CAAAG AGGAGTTAAA TAATATTCCT CCCATCACCC CAACAAAACA ATT-CACTCC CACTCAATGT AAATA-AACA 
ES447        TAAGGTAATT TAATCTTATA ATCAAAATAA ATGGATCAAA AATATATACA TAAATATATA AAAA-CAAAG AGGAGTTAAA TAATATTCCT CCCATCACCC CAACAAAACA ATT-CACTCC CACTCAATGT AAATA-AACA 
ES448        TAAGGTAATT TAATCTTATA ATCAAAATAA ATGGATCAAA AATATATACA TAAATATATA AAAA-CAAAG AGGAGTTAAA TAATATTCCT CCCATCACCC CAACAAAACA ATT-CACTCC CACTCAATGT AAATA-AACA 
ES449        TAAGGTAATT TAATCTTATA ATCAAAATAA ATGGATCAAA AATATATACA TAAATATATA AAAA-CAAAG AGGAGTTAAA TAATATTCCT CCCATCACCC CAACAAAACA ATT-CACTCC CACTCAATGT AAATA-AACA 
ES450        TAAGGTAATT TAATCTTATA ATCAAAATAA ATGGATCAAA AATATATACA TAAATATATA AAAA-CAAAG AGGAGTTAAA TAATATTCCT CCCATCACCC CAACAAAACA ATT-CACTCC CACTCAATGT AAATA-AACA 
ES451        TAAGGTAATT TAATCTTATA ATCAAAATAA ATGGATCAAA AATATATACA TAAATATATA AAAA-CAAAG AGGAGTTAAA TAATATTCCT CCCATCACCC CAACAAAACA ATT-CACTCC CACTCAATGT AAATA-AACA 
ES452        TAAGGTAATT TAATCTTATA ATCAAAATAA ATGGATCAAA AATATATACA TAAATATATA AAAA-CAAAG AGGAGTTAAA TAATATTCCT CCCATCACCC CAACAAAACA ATT-CACTCC CACTCAATGT AAATA-AACA 
RJ453        TAAGGTAATT TAATCTTATA ATCAAAATAA ATGGATCAAA AATATATACA TAAATATATA AAAA-CAAAG AGGAGTTAAA TAATATTCCT CCCATCACCC CAACAAAACA ATT-CACTCC CACTCAATGT AAATA-AACA 
MG454        TAAGGTAATT TAATCTTATA ATCAAAATAA ATGGATCAAA AATATATACA TAAATATATA AAAA-CAAAG AGGAGTTAAA TAATATTCCT CCCATCACCC CAACAAAACA ATT-CACTCC CACTCAATGT AAATA-AACA 
MG455        TAAGGTAATT TAATCTTATA ATCAAAATAA ATGGATCAAA AATATATACA TAAATATATA AAAA-CAAAG AGGAGTTAAA TAATATTCCT CCCATCACCC CAACAAAACA ATT-CACTCC CACTCAATGT AAATA-AACA 
GO456        TAAGGTAATT TAATCTTATA ATCAAAATAA ATGGATCAAA AATATATACA TAAATATATA AAAA-CAAAG AGGAGTTAAA TAATATTCCT CCCATCACCC CAACAAAACA ATT-CACTCC CACTCAATGT AAATA-AATA 
PR469        TAAGGTAATT TAATCTTATA ATCAAAATAA ATGGATCAAA AATATATACA TAAATATATA AAAA-CAAAG AGGAGTTAAA TAATATTCCT CCCATCACCC CAACAAAACA ATT-CACTCC CACTCAATGT AAATA-AACA 
PR470        TAAGGTAATT TAATCTTATA ATCAAAATAA ATGGATCAAA AATATATACA TAAATATATA AAAA-CAAAG AGGAGTTAAA TAATATTCCT CCCATCACCC CAACAAAACA ATT-CACTCC CACTCAATGT AAATA-AACA 
PR471        TAAGGTAATT TAATCTTATA ATCAAAATAA ATGGATCAAA AATATATACA TAAATATATA AAAA-CAAAG AGGAGTTAAA TAATATTCCT CCCATCACCC CAACAAAACA ATT-CACTCC CACTCAATGT AAATA-AACA 
PR472        TAAGGTAATT TAATCTTATA ATCAAAATAA ATGGATCAAA AATATATACA TAAATATATA AAAA-CAAAG AGGAGTTAAA TAATATTCCT CCCATCACCC CAACAAAACA ATT-CACTCC CACTCAATGT AAATA-AACA 
PR473        TAAGGTAATT TAATCTTATA ATCAAAATAA ATGGATCAAA AATATATACA TAAATATATA AAAA-CAAAG AGGAGTTAAA TAATATTCCT CCCATCACCC CAACAAAACA ATT-CACTCC CACTCAATGT AAATA-AACA 
PR474        TAAGGTAATT TAATCTTATA ATCAAAATAA ATGGATCAAA AATATATACA TAAATATATA AAAA-CAAAG AGGAGTTAAA TAATATTCCT CCCATCACCC CAACAAAACA ATT-CACTCC CACTCAATGT AAATA-AACA 
PR475        TAAGGTAATT TAATCTTATA ATCAAAATAA ATGGATCAAA AATATATACA TAAATATATA AAAA-CAAAG AGGAGTTAAA TAATATTCCT CCCATCACCC CAACAAAACA ATT-CACTCC CACTCAATGT AAATA-AACA 
PR476        TAAGGTAATT TAATCTTATA ATCAAAATAA ATGGATCAAA AATATATACA TAAATATATA AAAA-CAAAG AGGAGTTAAA TAATATTCCT CCCATCACCC CAACAAAACA ATT-CACTCC CACTCAATGT AAATA-AACA 
SP477        TAAGGTAATT TAATCTTATA ATCAAAATAA ATGGATCAAA AATATATACA TAAATATATA AAAA-CAAAG AGGAGTTAAA TAATATTCCT CCCATCACCC CAACAAAACA ATT-CACTCC CACTCAATGT AAATA-AACA 
SP478        TAAGGTAATT TAATCTTATA ATCAAAATAA ATGGATCAAA AATATATACA TAAATATATA AAAA-CAAAG AGGAGTTAAA TAATATTCCT CCCATCACCC CAACAAAACA ATT-CACTCC CACTCAATGT AAATA-AACA 
SP479        TAAGGTAATT TAATCTTATA ATCAAAATAA ATGGATCAAA AATATATACA TAAATATATA AAAA-CAAAG AGGAGTTAAA TAATATTCCT CCCATCACCC CAACAAAACA ATT-CACTCC CACTCAATGT AAATA-AACA 
SP480        TAAGGTAATT TAATCTTATA ATCAAAATAA ATGGATCAAA AATATATACA TAAATATATA AAAA-CAAAG AGGAGTTAAA TAATATTCCT CCCATCACCC CAACAAAACA ATT-CACTCC CACTCAATGT AAATA-AACA 
SP481        TAAGGTAATT TAATCTTATA ATCAAAATAA ATGGATCAAA AATATATACA TAAATATATA AAAA-CAAAG AGGAGTTAAA TAATATTCCT CCCATCACCC CAACAAAACA ATT-CACTCC CACTCAATGT AAATA-AACA 
SP482        TAAGGTAATT TAATCTTATA ATCAAAATAA ATGGATCAAA AATATATACA TAAATATATA AAAA-CAAAG AGGAGTTAAA TAATATTCCT CCCATCACCC CAACAAAACA ATT-CACTCC CACTCAATGT AAATA-AATA 
SP483        TAAGGTAATT TAATCTTATA ATCAAAATAA ATGGATCAAA AATATATACA TAAATATATA AAAA-CAAAG AGGAGTTAAA TAATATTCCT CCCATCACCC CAACAAAACA ATT-CACTCC CACTCAATGT AAATA-AATA 
BA487        TAAGGTAATT TAATCTTATA ATCAAAATAA ATGGATCAAA AATATATACA TAAATATATA AAAA-CAAAG AGGAGTTAAA TAATATTCCT CCCATCACCC CAACAAAACA ATT-CACTCC CACTCAATGT AAATA-AACA 
BA488        TAAGGTAATT TAATCTTATA ATCAAAATAA ATGGATCAAA AATATATACA TAAATATATA AAAA-CAAAG AGGAGTTAAA TAATATTCCT CCCATCACCC CAACAAAACA ATA-CACTCC CACTCAATGT AAATA-AACA 
BA489        TAAGGTAATT TAATCTTATA ATCAAAATAA ATGGATCAAA AATATATACA TAAATATATA AAAA-CAAAG AGGAGTTAAA TAATATTCCT CCCATCACCC CAACAAAACA ATA-CACTCC CACTCAATGT AAATA-AACA 
BA490        TAAGGTAATT TAATCTTATA ATCAAAATAA ATGGATCAAA AATATATACA TAAATATATA AAAA-CAAAG AGGAGTTAAA TAATATTCCT CCCATCACCC CAACAAAACA ATT-CACTCC CACTCAATGT AAATA-AACA 
BA491        TAAGGTAATT TAATCTTATA ATCAAAATAA ATGGATCAAA AATATATACA TAAATATATA AAAA-CAAAG AGGAGTTAAA TAATATTCCT CCCATCACCC CAACAAAACA ATT-CACTCC CACTCAATGT AAATA-AACA 
BA492        TAAGGTAATT TAATCTTATA ATCAAAATAA ATGGATCAAA AATATATACA TAAATATATA AAAA-CAAAG AGGAGTTAAA TAATATTCCT CCCATCACCC CAACAAAACA ATT-CACTCC CACTCAATGT AAATA-AACA 
BA493        TAAGGTAATT TAATCTTATA ATCAAAATAA ATGGATCAAA AATATATACA TAAATATATA AAAA-CAAAG AGGAGTTAAA TAATATTCCT CCCATCACCC CAACAAAACA ATT-CACTCC CACTCAATGT AAATA-AACA 
BA494        TAAGGTAATT TAATCTTATA ATCAAAATAA ATGGATCAAA AATATATACA TAAATATATA AAAA-CAAAG AGGAGTTAAA TAATATTCCT CCCATCACCC CAACAAAACA ATT-CACTCC CACTCAATGT AAATA-AACA 
BA495        TAAGGTAATT TAATCTTATA ATCAAAATAA ATGGATCAAA AATATATACA TAAATATATA AAAA-CAAAG AGGAGTTAAA TAATATTCCT CCCATCACCC CAACAAAACA ATT-CACTCC CACTCAATGT AAATA-AACA 
BA496        TAAGGTAATT TAATCTTATA ATCAAAATAA ATGGATCAAA AATATATACA TAAATATATA AAAA-CAAAG AGGAGTTAAA TAATATTCCT CCCATCACCC CAACAAAACA ATC-CACTCC CACTCAATGT AAATA-AACA 
BA498        TAAGGTAATT TAATCTTATA ATCAAAATAA ATGGATCAAA AATATATACA TAAATATATA AAAA-CAAAG AGGAGTTAAA TAATATTCCT CCCATCACCC CAACAAAACA ATT-CACTCC CACTCAATGT AAATA-AACA 
BA499        TAAGGTAATT TAATCTTATA ATCAAAATAA ATGGATCAAA AATATATACA TAAATATATA AAAA-CAAAG AGGAGTTAAA TAATATTCCT CCCATCACCC CAACAAAACA ATC-CACTCC CACTCAATGT AAATA-AACA 
BA500        TAAGGTAATT TAATCTTATA ATCAAAATAA ATGGATCAAA AATATATACA TAAATATATA AAAA-CAAAG AGGAGTTAAA TAATATTCCT CCCATCACCC CAACAAAACA ATC-CACTCC CACTCAATGT AAATA-AACA 
BA501        TAAGGTAATT TAATCTTATA ATCAAAATAA ATGGATCAAA AATATATACA TAAATATATA AAAA-CAAAG AGGAGTTAAA TAATATTCCT CCCATCACCC CAACAAAACA ATC-CACTCC CACTCAATGT AAATA-AACA 
BA502        TAAGGTAATT TAATCTTATA ATCAAAATAA ATGGATCAAA AATATATACA TAAATATATA AAAA-CAAAG AGGAGTTAAA TAATATTCCT CCCATCACCC CAACAAAACA ATT-CACTCC CACTCAATGT AAATA-AACA 
BA503        TAAGGTAATT TAATCTTATA ATCAAAATAA ATGGATCAAA AATATATACA TAAATATATA AAAA-CAAAG AGGAGTTAAA TAATATTCCT CCCATCACCC CAACAAAACA ATT-CACTCC CACTCAATGT AAATA-AACA 
BA504        TAAGGTAATT TAATCTTATA ATCAAAATAA ATGGATCAAA AATATATACA TAAATATATA AAAA-CAAAG AGGAGTTAAA TAATATTCCT CCCATCACCC CAACAAAACA ATT-CACTCC CACTCAATGT AAATA-AACA 
BA505        TAAGGTAATT TAATCTTATA ATCAAAATAA ATGGATCAAA AATATATACA TAAATATATA AAAA-CAAAG AGGAGTTAAA TAATATTCCT CCCATCACCC CAACAAAACA ATT-CACTCC CACTCAATGT AAATA-AACA 
BA506        TAAGGTAATT TAATCTTATA ATCAAAATAA ATGGATCAAA AATATATACA TAAATATATA AAAA-CAAAG AGGAGTTAAA TGATATTCCT CCCATCACCC CAACAAAACA ATT-CACTCC CACTCAATGT AAATA-AATA 
BA507        TAAGGTAATT TAATCTTATA ATCAAAATAA ATGGATCAAA AATATATACA TAAATATATA AAAA-CAAAG AGGAGTTAAA TAATATTCCT CCCATCACCC CAACAAAACA ATT-CACTCC CACTCAATGT AAATA-AACA 
BA508        TAAGGTAATT TAATCTTATA ATCAAAATAA ATGGATCAAA AATATATACA TAAATATATA AAAA-CAAAG AGGAGTTAAA TAATATTCCT CCCATCACCC CAACAAAACA ATC-CACTCC CACTCAATGT AAATA-AACA 
BA509        TAAGGTAATT TAATCTTATA ATCAAAATAA ATGGATCAAA AATATATACA TAAATATATA AAAA-CAAAG AGGAGTTAAA TAATATTCCT CCCATCACCC CAACAAAACA ATC-CACTCC CACTCAATGT AAATA-AACA 
ES511        TAAGGTAATT TAATCTTATA ATCAAAATAA ATGGATCAAA AATATATACA TAAATATATA AAAA-CAAAG AGGAGTTAAA TAATATTCCT CCCATCACCC CAACAAAACA ATT-CACTCC CACTCAATGT AAATA-AACA 
ES512        TAAGGTAATT TAATCTTATA ATCAAAATAA ATGGATCAAA AATATATACA TAAATATATA AAAA-CAAAG AGGAGTTAAA TAATATTCCT CCCATCACCC CAACAAAACA ATT-CACTCC CACTCAATGT AAATA-AACA 
SP513        TAAGGTAATT TAATCTTATA ATCAAAATAA ATGGATCAAA AATATATACA TAAATATATA AAAA-CAAAG AGGAGTTAAA TAATATTCCT CCCATCACCC CAACAAAACA ATT-CACTCC CACTCAATGT AAATA-AATA 
SP515        TAAGGTAATT TAATCTTATA ATCAAAATAA ATGGATCAAA AATATATACA TAAATATATA AAAA-CAAAG AGGAGTTAAA TAATATTCCT CCCATCACCC CAACAAAACA ATT-CACTCC CACTCAATGT AAATA-AATA 
GO583        TAAGGTAATT TAATCTTATA ATCAAAATAA ATGGATCAAA AATACATACA TAAATATATA AAAA-CAAAG AGGAGTTAAA TAATATTCCT CCCATCACCC CAACAAAACA ATT-CACTCC CACTCAATGT AAATA-AATA 
MG584        TAAGGTAATT TAATCTTATA ATCAAAATAA ATGGATCAAA AATACATACA TAAATATATA AAAA-CAAAG AGGAGTTAAA TAATATTCCT CCCATCACCC CAACAAAACA ATT-CACTCC CACTCAATGT AAATA-AATA 
MT585        TAAGGTAATT TAATCTTATA ATCAAAATAA ATGGATCAAA AATATATACA TAAATATATA AAAA-CAAAG AGGAGTTAAA TAATATTCCT CCCATCACCC CAACAAAACA ATT-CACTCC CACTCAATGT AAATA-AACA 
GO586        TAAGGTAATT TAATCTTATA ATCAAAATAA ATGGATCAAA AATACATACA TAAATATATA AAAA-CAAAG AGGAGTTAAA TAATATTCCT CCCATCACCC CAACAAAACA ATT-CACTCC CACTCAATGT AAATA-AATA 
MG587        TAAGGTAATT TAATCTTATA ATCAAAATAA ATGGATCAAA AATATATACA TAAATATATA AAAA-CAAAG AGGAGTTAAA TAATATTCCT CCCATCACCC CAACAAAACA ATT-CACTCC CACTCAATGT AAATA-AATA 
MS588        TAAGGTAATT TAATCTTATA ATCAAAATAA ATGGATCAAA AATATATACA TAAATATATA AAAA-CAAAG AGGAGTTAAA TAATATTCCT CCCATCACCC CAACAAAACA ATT-CACTCC CACTCAATGT AAATA-AACA 
GO589        TAAGGTAATT TAATCTTATA ATCAAAATAA ATGGATCAAA AATATATACA TAAATATATA AAAA-CAAAG AGGAGTTAAA TAATATTCCT CCCATCACCC CAACAAAACA ATT-CACTCC CACTCAATGT AAATA-AATA 
MT590        TAAGGTAATT TAATCTTATA ATCAAAATAA ATGGATCAAA AATATATACA TAAATATATA AAAA-CAAAG AGGAGTTAAA TAATATTCCT CCCATCACCC CAACAAAACA ATT-CACTCC CACTCAATGT AAATA-AACA 
MG591        TAAGGTAATT TAATCTTATA ATCAAAATAA ATGGATCAAA AATACATACA TAAATATATA AAAA-CAAAG AGGAGTTAAA TAATATTCCT CCCATCACCC CAACAAAACA ATT-CACTCC CACTCAATGT AAATA-AATA 
GO592        TAAGGTAATT TAATCTTATA ATCAAAATAA ATGGATCAAA AATATATACA TAAATATATA AAAA-CAAAG AGGAGTTAAA TAATATTCCT CCCATCACCC CAACAAAACA ATT-CACTCC CACTCAATGT AAATA-AACA 
MS593        TAAGGTAATT TAATCTTATA ATCAAAATAA ATGGATCAAA AATATATACA TAAATATATA AAAA-CAAAG AGGAGTTAAA TAATATTCCT CCCATCACCC CAACAAAACA ATT-CACTCC CACTCAATGT AAATA-AATA 
MS594        TAAGGTAATT TAATCTTATA ATCAAAATAA ATGGATCAAA AATATATACA TAAATATATA AAAA-CAAAG AGGAGTTAAA TAATATTCCT CCCATCACCC CAACAAAACA ATT-CACTCC CACTCAATGT AAATA-AACA 
MS595        TAAGGTAATT TAATCTTATA ATCAAAATAA ATGGATCAAA AATATATACA TAAATATATA AAAA-CAAAG AGGAGTTAAA TAATATTCCT CCCATCACCC CAACAAAACA ATT-CACTCC CACTCAATGT AAATA-AACA 
MS596        TAAGGTAATT TAATCTTATA ATCAAAATAA ATGGATCAAA AATATATACA TAAATATATA AAAC-CAAAG AGGAGTTAAA TAATATTCCT CCCATCACCC CAACAAAACA ATT-CACTCC CACTCAATGT AAATA-AATA 
MS597        TAAGGTAATT TAATCTTATA ATCAAAATAA ATGGATCAAA AATATATACA TAAATATATA AAAA-CAAAG AGGAGTTAAA TAATATTCCT CCCATCACCC CAACAAAACA ATT-CACTCC CACTCAATGT AAATA-AACA 
MS598        TAAGGTAATT TAATCTTATA ATCAAAATAA ATGGATCAAA AATATATACA TAAATATATA AAAA-CAAAG AGGAGTTAAA TAATATTCCT CCCATCACCC CAACAAAACA ATT-CACTCC CACTCAATGT AAATA-AACA 
MS599        TAAGGTAATT TAATCTTATA ATCAAAATAA ATGGATCAAA AATATATACA TAAATATATA AAAA-CAAAG AGGAGTTAAA TAATATTCCT CCCATCACCC CAACAAAACA ATT-CACTCC CACTCAATGT AAATA-AACA 
MT600        TAAGGTAATT TAATCTTATA ATCAAAATAA ATGGATCAAA AATATATACA TAAATATATA AAAA-CAAAG AGGAGTTAAA TAATATTCCT CCCATCACCC CAACAAAACA ATT-CACTCC CACTCAATGT AAATA-AACA 
MS601        TAAGGTAATT TAATCTTATA ATCAAAATAA ATGGATCAAA AATATATACA TAAATATATA AAAA-CAAAG AGGAGTTAAA TAATATTCCT CCCATCACCC CAACAAAACA ATT-CACTCC CACTCAATGT AAATA-AACA 
MS602        TAAGGTAATT TAATCTTATA ATCAAAATAA ATGGATCAAA AATATATACA TAAATATATA AAAA-CAAAG AGGAGTTAAA TAATATTCCT CCCATCACCC CAACAAAACA ATT-CACTCC CACTCAATGT AAATA-AACA 
MS603        TAAGGTAATT TAATCTTATA ATCAAAATAA ATGGATCAAA AATATATACA TAAATATATA AAAC-CAAAG AGGAGTTAAA TAATATTCCT CCCATCACCC CAACAAAACA ATT-CACTCC CACTCAATGT AAATA-AATA 
GO604        TAAGGTAATT TAATCTTATA ATCAAAATAA ATGGATCAAA AATACATACA TAAATATATA AAAA-CAAAG AGGAGTTAAA TAATATTCCT CCCATCACCC CAACAAAACA ATT-CACTCC CACTCAATGT AAATA-AATA 
PB605        TAAGGTAATT TAATCTTATA ATCAAAATAA ATGGATCAAA AATATATACA TAAATATATA AAAA-CAAAG AGGAGTTAAA TAATATTCCT CCCATCACCC CAACAAAACA ATT-CACTCC CACTCAATGT AAATA-AACA 
PB606        TAAGGTAATT TAATCTTATA ATCAAAATAA ATGGATCAAA AATATATACA TAAATATATA AAAA-CAAAG AGGAGTTAAA TAATATTCCT CCCATCACCC CAACAAAACA ATT-CACTCC CACTCAATGT AAATA-AATA 

             ....|....| ....|....| ....|....| ....|....| ....|....| ....|....| ....|....| ....|....| ....|....| ....|....| ....|....| ....|....| ....|....| ....|....| 
                145        155        165        175        185        195        205        215        225        235        245        255        265        275                               
JAB88        CAAACAACGA ATAAATAGGA AAATTGTCAA ACTCTATAGG GTCTTCTCGT CCCATAAAAA CATTTAAGAA TTTTAACTCA AAAACCAAAT TCAATAAACC AATACCTCTA AGACAGCTTA TGTCTCGTCA AGCCATTCAT 
JAB89        CAAACAACGA ATAAATAGGA AAATTGTCAA ACTCTATAGG GTCTTCTCGT CCCATAAAAA CATTTAAGAA TTTTAACTCA AAAACCAAAT TCAATAAACC AATACCTCTA AGACAGCTTA TGTCTCGTCA AGCCATTCAT 
JAB90        CAAACAACGA ATAAATAGGA AAATTGTCAA ACTCTATAGG GTCTTCTCGT CCCATAAAAA CATTTAAGAA TTTTAACTCA AAAACCAAAT TCAATAAACC AATACCTCTA AGACAGCTTA TGTCTCGTCA AGCCATTCAT 
JAB91        CAAACAACGA ATAAATAGGA AAATTGTCAA ACTCTATAGG GTCTTCTCGT CCCATAAAAA CATTTAAGAA TTTTAACTCA AAAACCAAAT TCAATAAACC AATACCTCTA AGACAGCTTA TGTCTCGTCA AGCCATTCAT 
JAB92        CAAACAACGA ATAAATAGGA AAATTGTCAA ACTCTATAGG GTCTTCTCGT CCCATAAAAA CATTTAAGAA TTTTAACTCA AAAACCAAAT TCAATAAACC AATACCTCTA AGACAGCTTA TGTCTCGTCA AGCCATTCAT 
JAB93        CAAACAACGA ATAAATAGGA AAATTGTCAA ACTCTATAGG GTCTTCTCGT CCCATAAAAA CATTTAAGAA TTTTAACTCA AAAACCAAAT TCAATAAACC AATACCTCTA AGACAGCTTA TGTCTCGTCA AGCCATTCAT 
JAB94        CAAACAACGA ATAAATAGGA AAATTGTCAA ACTCTATAGG GTCTTCTCGT CCCATAAAAA CATTTAAGAA TTTTAACTCA AAAACCAAAT TCAATAAACC AATACCTCTA AGACAGCTTA TGTCTCGTCA AGCCATTCAT 
JAB95        CAAACAACGA ATAAATAGGA AAATTGTCAA ACTCTATAGG GTCTTCTCGT CCCATAAAAA CATTTAAGAA TTTTAACTCA AAAACCAAAT TCAATAAACC AATACCTCTA AGACAGCTTA TGTCTCGTCA AGCCATTCAT 
MS179        CAAACAACGA ATAAATAGGA AAATTGTCAA ACTCTATAGG GTCTTCTCGT CCCATAAAAA CATTTAAGAA TTTTAACTCA AAAACCAAAT TCAATAAACC AATACCTCTA AGACAGCTTA TGCCTCGTCA AGCCATTCAT 
MS180        CAAACAACGA ATAAATAGGA AAATTGTCAA ACTCTATAGG GTCTTCTCGT CCCATAAAAA CATTTAAGAA TTTTAACTCA AAAACCAAAT TCAATAAACC AATACCTCTA AGACAGCTTA TGCCTCGTCA AGCCATTCAT 
MS181        CAAACAACGA ATAAATAGGA AAATTGTCAA ACTCTATAGG GTCTTCTCGT CCCATAAAAA CATTTAAGAA TTTTAACTCA AAAACCAAAT TCAATAAACC AATACCTCTA AGACAGCTTA TGCCTCGTCA AGCCATTCAT 
MS182        CAAACAACGA ATAAATAGGA AAATTGTCAA ACTCTATAGG GTCTTCTCGT CCCATAAAAA CATTTAAGAA TTTTAACTCA AAAACCAAAT TCAATAAACC AATACCTCTA AGACAGCTTA TGCCTCGTCA AGCCATTCAT 
MS183        CAAACAACGA ATAAATAGGA AAATTGTCAA ACTCTATAGG GTCTTCTCGT CCCATAAAAA CATTTAAGAA TTTTAACTCA AAAACCAAAT TCAATAAACC AATACCTCTA AGACAGCTTA TGCCTCGTCA AGCCATTCAT 
MS184        CAAACAACGA ATAAATAGGA AAATTGTCAA ACTCTATAGG GTCTTCTCGT CCCATAAAAA CATTTAAGAA TTTTAACTCA AAAACCAAAT TCAATAAACC AATACCTCTA AGACAGCTTA TGCCTCGTCA AGCCATTCAT 
MS185        CAAACAACGA ATAAATAGGA AAATTGTCAA ACTCTATAGG GTCTTCTCGT CCCATAAAAA CATTTAAGAA TTTTAACTCA AAAACCAAAT TCAATAAACC AATACCTCTA AGACAGCTTA TGCCTCGTCA AGCCATTCAT 
RO156        CAAACAACGA ATAAATAGGA AAATTGTCAA ACTCTATAGG GTCTTCTCGT CCCATAAAAA CATTTAAGAA TTTTAACTCA AAAACCAAAT TCAATAAACC AATACCTCTA AGACAGCTTA TGCCTCGTCA AGCCATTCAT 
RO158        CAAACAACGA ATAAATAGGA AAATTGTCAA ACTCTATAGG GTCTTCTCGT CCCATAAAAA CATTTAAGAA TTTTAACTCA AAAACCAAAT TCAATAAACC AATACCTCTA AGACAGCTTA TGCCTCGTCA AGCCATTCAT 
RO159        CAAACAACGA ATAAATAGGA AAATTGTCAA ACTCTATAGG GTCTTCTCGT CCCATAAAAA CATTTAAGAA TTTTAACTCA AAAACCAAAT TCAATAAACC AATACCTCTA AGACAGCTTA TGCCTCGTCA AGCCATTCAT 
RO161        CAAACAACGA ATAAATAGGA AAATTGTCAA ACTCTATAGG GTCTTCTCGT CCCATAAAAA CATTTAAGAA TTTTAACTCA AAAACCAAAT TCAATAAACC AATACCTCTA AGACAGCTTA TGCCTCGTCA AGCCATTCAT 
RO162        CAAACAACGA ATAAATAGGA AAATTGTCAA ACTCTATAGG GTCTTCTCGT CCCATAAAAA CATTTAAGAA TTTTAACTCA AAAACCAAAT TCAATAAACC AATACCTCTA AGACAGCTTA TGCCTCGTCA AGCCATTCAT 
RO163        CAAACAACGA ATAAATAGGA AAATTGTCAA ACTCTATAGG GTCTTCTCGT CCCATAAAAA CATTTAAGAA TTTTAACTCA AAAACCAAAT TCAATAAACC AATACCTCTA AGACAGCTTA TGCCTCGTCA AGCCATTCAT 
RO164        CAAACAACGA ATAAATAGGA AAATTGTCAA ACTCTATAGG GTCTTCTCGT CCCATAAAAA CATTTAAGAA TTTTAACTCA AAAACCAAAT TCAATAAACC AATACCTCTA AGACAGCTTA TGCCTCGTCA AGCCATTCAT 
RO165        CAAACAACGA ATAAATAGGA AAATTGTTAA ACTCTATAGG GTCTTCTCGT CCCATAAAAA CATTTAAGAA TTTTAACTCA AAAACCAAAT TCAATAAACC AATACCTCTA AGACAGCTTA TGCCTCGTCA AGCCATTCAT 
RO166        CAAACAACGA ATAAATAGGA AAATTGTCAA ACTCTATAGG GTCTTCTCGT CCCATAAAAA CATTTAAGAA TTTTAACTCA AAAACCAAAT TCAATAAATC AATACCTCTA AGACAGCTTA TGCCTCGTCA AGCCATTCAT 
RO167        CAAACAACGA ATAAATAGGA AAATTGTCAA ACTCTATAGG GTCTTCTCGT CCCATAAAAA CATTTAAGAA TTTTAACTCA AAAACCAAAT TCAATAAATC AATACCTCTA AGACAGCTTA TGCCTCGTCA AGCCATTCAT 
RO168        CAAACAACGA ATAAATAGGA AAATTGTCAA ACTCTATAGG GTCTTCTCGT CCCATAAAAA CATTTAAGAA TTTTAACTCA AAAACCAAAT TCAATAAATC AATACCTCTA AGACAGCTTA TGCCTCGTCA AGCCATTCAT 
RO170        CAAACAACGA ATAAATAGGA AAATTGTTAA ACTCTATAGG GTCTTCTCGT CCCATAAAAA CATTTAAGAA TTTTAACTCA AAAACCAAAT TCAATAAACC AATACCTCTA AGACAGCTTA TGCCTCGTCA AGCCATTCAT 
RO171        CAAACAACGA ATAAATAGGA AAATTGTTAA ACTCTATAGG GTCTTCTCGT CCCATAAAAA CATTTAAGAA TTTTAACTCA AAAACCAAAT TCAATAAACC AATACCTCTA AGACAGCTTA TGCCTCGTCA AGCCATTCAT 
RO172        CAAACAACGA ATAAATAGGA AAATTGTCAA ACTCTATAGG GTCTTCTCGT CCCATAAAAA CATTTAAGAA TTTTAACTCA AAAACCAAAT TCAATAAACC AATACCTCTA AGACAGCTTA TGCCTCGTCA AGCCATTCAT 
RO173        CAAACAACGA ATAAATAGGA AAATTGTTAA ACTCTATAGG GTCTTCTCGT CCCATAAAAA CATTTAAGAA TTTTAACTCA AAAACCAAAT TCAATAAACC AATACCTCTA AGACAGCTTA TGCCTCGTCA AGCCATTCAT 
RO174        CAAACAACGA ATAAATAGGA AAATTGTTAA ACTCTATAGG GTCTTCTCGT CCCATAAAAA CATTTAAGAA TTTTAACTCA AAAACCAAAT TCAATAAACC AATACCTCTA AGACAGCTTA TGCCTCGTCA AGCCATTCAT 
RO175        CAAACAACGA ATAAATAGGA AAATTGTTAA ACTCTATAGG GTCTTCTCGT CCCATAAAAA CATTTAAGAA TTTTAACTCA AAAACCAAAT TCAATAAACC AATACCTCTA AGACAGCTTA TGCCTCGTCA AGCCATTCAT 
RO176        CAAACAACGA ATAAATAGGA AAATTGTTAA ACTCTATAGG GTCTTCTCGT CCCATAAAAA CATTTAAGAA TTTTAACTCA AAAACCAAAT TCAATAAACC AATACCTCTA AGACAGCTTA TGCCTCGTCA AGCCATTCAT 
RO177        CAAACAACGA ATAAATAGGA AAATTGTTAA ACTCTATAGG GTCTTCTCGT CCCATAAAAA CATTTAAGAA TTTTAACTCA AAAACCAAAT TCAATAAACC AATACCTCTA AGACAGCTTA TGCCTCGTCA AGCCATTCAT 
RO178        CAAACAACGA ATAAATAGGA AAATTGTTAA ACTCTATAGG GTCTTCTCGT CCCATAAAAA CATTTAAGAA TTTTAACTCA AAAACCAAAT TCAATAAACC AATACCTCTA AGACAGCTTA TGCCTCGTCA AGCCATTCAT 
RDOM194      CAAACAACGA ATAAATAGGA AAATTGTCAA ACTCTATAGG GTCTTCTCGT CCCATAAAAA CATTTAAGAA TTTTAACTCA AAAACCAAAT TCAATAAACC AATACCTCTA AGACAGCTTA TGTCTCGTCA AGCCATTCAT 
PRICO195     CAAACAACGA ATAAATAGGA AAATTGTCAA ACTCTATAGG GTCTTCTCGT CCCATAAAAA CATTTAAGAA TTTTAACTCA AAAACCAAAT TCAATAAAAC AATACCTCTA AGACAGCTTA TGTCTCGTCA AGCCATTCAT 
MEX197       CAAACAACGA ATAAATAGGA AAATTGTCAA ACTCTATAGG GTCTTCTCGT CCCATAAAAA CATTTAAGAA TTTTAACTCA AAAACCAAAT TCAATAAACC AATACCTCTA AGACAGCTTA TGTCTCGTCA AGCCATTCAT 
GTM198       CAAACAACGA ATAAATAGGA AAATTGTCAA ACTCTATAGG GTCTTCTCGT CCCATAAAAA CATTTAAGAA TTTTAACTCA AAAACCAAAT TCAATAAACC AATACCTCCA AGACAGCTTA TGTCTCGTCA AGCCATTCAT 
SKN199       CAAACAACGA ATAAATAGGA AAATTGTCAA ACTCTATAGG GTCTTCTCGT CCCATAAAAA CATTTAAGAA TTTTAACTCA AAAACCAAAT TCAATAAACC AATACCTCCA AGACAGCTTA TGTCTCGTCA AGCCATTCAT 
SUR200       CAAACAACGG ATAAATAGGA AAATTGTCAA ACTCTATAGG GTCTTCTCGT CCCATAAAAA CATTTAAGAA TTTTAACTCA AAAACCAAAT TCAATAAACC AATACCTCTA AGACAGCTTA TGTCTCGTCA AGCCATTCAT 
DOM201       CAAACAACGA ATAAATAGGA AAATTGTCAA ACTCTATAGG GTCTTCTCGT CCCATAAAAA CATTTAAGAA TTTTAACTCA AAAACCAAAT TCAATAAACC AATACCTCTA AGACAGCTTA TGTCTCGTCA AGCCATTCAT 
EQUA202      CAAACAACGA ATAAATAGGA AAATTGTCAA ACTCTATAGG GTCTTCTCGT CCCATAAAAA CATTTAAGAA TTTTAACTCA AAAACCAAAT TCAATAAACC AATACCTCTA AGACAGCTTA TGTCTCGTCA AGCCATTCAT 
WIND203      CAAACAACGA ATAAATAGGA AAATTGTCAA ACTCTATAGG GTCTTCTCGT CCCATAAAAA CATTTAAGAA TTTTAACTCA AAAACCAAAT TCAATAAACC AATACCTCTA AGACAGCCTA TGTCTCGTCA AGCCATTCAT 
PR267        CAAACAACGA ATAAATAGGA AAATTGTCAA ACTCTATAGG GTCTTCTCGT CCCATAAAAA CATTTAAGAA TTTTAACTCA AAAACCAAAT TCAATAAACC AATACCTCTA AGACAGCTTA TGCCTCGTCA AGCCATTCAT 
PR268        CAAACAACGA ATAAATAGGA AAATTGTCAA ACTCTATAGG GTCTTCTCGT CCCATAAAAA CATTTAAGAA TTTTAACTCA AAAACCAAAT TCAATAAACC AATACCTCTA AGACAGCTTA TGCCTCGTCA AGCCATTCAT 
PR269        CAAACAACGA ATAAATAGGA AAATTGTCAA ACTCTATAGG GTCTTCTCGT CCCATAAAAA CATTTAAGAA TTTTAACTCA AAAACCAAAT TCAATAAACC AATACCTCTA AGACAGCTTA TGCCTCGTCA AGCCATTCAT 
MT270        CAAACAACGA ATAAATAGGA AAATTGTCAA ACTCTATAGG GTCTTCTCGT CCCATAAAAA CATTTAAGAA TTTTAACTCA AAAACCAAAT TCAATAAACC AATACCTCTA AGACAGCTTA TGCCTCGTCA AGCCATTCAT 
MT271        CAAACAACGA ATAAATAGGA AAATTGTCAA ACTCTATAGG GTCTTCTCGT CCCATAAAAA CATTTAAGAA TTTTAACTCA AAAACCAAAT TCAATAAACC AATACCTCTA AGACAGCTTA TGCCTCGTCA AGCCATTCAT 
MT272        CAAACAACGA ATAAATAGGA AAATTGTCAA ACTCTATAGG GTCTTCTCGT CCCATAAAAA CATTTAAGAA TTTTAACTCA AAAACCAAAT TCAATAAACC AATACCTCTA AGACAGCTTA TGCCTCGTCA AGCCATTCAT 
MT273        CAAACAACGA ATAAATAGGA AAATTGTCAA ACTCTATAGG GTCTTCTCGT CCCATAAAAA CATTTAAGAA TTTTAACTCA AAAACCAAAT TCAATAAACC AATACCTCTA AGACAGCTTA TGCCTCGTCA AGCCATTCAT 
MT274        CAAACAACGA ATAAATAGGA AAATTGTCAA ACTCTATAGG GTCTTCTCGT CCCATAAAAA CATTTAAGAA TTTTAACTCA AAAACCAAAT TCAATAAACC AATACCTCTA AGACAGCTTA TGCCTCGTCA AGCCATTCAT 
MT275        CAAACAACGA ATAAATAGGA AAATTGTCAA ACTCTATAGG GTCTTCTCGT CCCATAAAAA CATTTAAGAA TTTTAACTCA AAAACCAAAT TCAATAAACC AATACCTCTA AGACAGCTTA TGCCTCGTCA AGCCATTCAT 
MT276        CAAACAACGA ATAAATAGGA AAATTGTCAA ACTCTATAGG GTCTTCTCGT CCCATAAAAA CATTTAAGAA TTTTAACTCA AAAACCAAAT TCAATAAACC AATACCTCTA AGACAGCTTA TGCCTCGTCA AGCCATTCAT 
MT277        CAAACAACGA ATAAATAGGA AAATTGTCAA ACTCTATAGG GTCTTCTCGT CCCATAAAAA CATTTAAGAA TTTTAACTCA AAAACCAAAT TCAATAAACC AATACCTCTA AGACAGCTTA TGCCTCGTCA AGCCATTCAT 
MT278        CAAACAACGA ATAAATAGGA AAATTGTCAA ACTCTATAGG GTCTTCTCGT CCCATAAAAA CATTTAAGAA TTTTAACTCA AAAACCAAAT TCAATAAACC AATACCTCTA AGACAGCTTA TGCCTCGTCA AGCCATTCAT 
MT279        CAAACAACGA ATAAATAGGA AAATTGTCAA ACTCTATAGG GTCTTCTCGT CCCATAAAAA CATTTAAGAA TTTTAACTCA AAAACCAAAT TCAATAAACC AATACCTCTA AGACAGCTTA TGCCTCGTCA AGCCATTCAT 
PB280        CAAACAACGA ATAAATAGGA AAATTGTCAA ACTCTATAGG GTCTTCTCGT CCCATAAAAA CATTTAAGAA TTTTAACTCA AAACCCAAAT TCAATAAACC AATACCTCTA AGACAGCTTA TGTCTCGTCA AGCCATTCAT 
PB281        CAAACAACGA ATAAATAGGA AAATTGTCAA ACTCTATAGG GTCTTCTCGT CCCATAAAAA CATTTAAGAA TTTTAACTCA AAAACCAAAT TCAATAAACC AATACCTCTA AGACAGCTTA TGTCTCGTCA AGCCATTCAT 
PB282        CAAACAACGA ATAAATAGGA AAATTGTCAA ACTCTATAGG GTCTTCTCGT CCCATAAAAA CATTTAAGAA TTTTAACTCA AAAACCAAAT TCAATAAACC AATACCTCTA AGACAGCTTA TGTCTCGTCA AGCCATTCAT 
MG283        CAAACAACGA ATAAATAGGA AAATTGTCAA ACTCTATAGG GTCTTCTCGT CCCATAAAAA CATTTAAGAA TTTTAACTCA AAAACCAAAT TCAATAAACC AATACCTCTA AGACAGCTTA TGTCTCGTCA AGCCATTCAT 
PB298        CAAACAACGA ATAAATAGGA AAATTGTCAA ACTCTATAGG GTCTTCTCGT CCCATAAAAA CATTTAAGAA TTTTAACTCA AAAACCAAAT TCAATAAACC AATACCTCTA AGACAGCTTA TGTCTCGTCA AGCCATTCAT 
CE299        CAAACAACGA ATAAATAGGA AAATTGTCAA ACTCTATAGG GTCTTCTCGT CCCATAAAAA CATTTAAGAA TTTTAACTCA AAAACCAAAT TCAATAAACC AATACCTCTA AGACAGCTTA TGTCTCGTCA AGCCATTCAT 
GO300        CAAACAACGA ATAAATAGGA AAATTGTCAA ACTCTATAGG GTCTTCTCGT CCCATAAAAA CATTTAAGAA TTTTAACTCA AAAACCAAAT TCAATAAACC AATACCTCTA AGACAGCTTA TGTCTCGTCA AGCCATTCAT 
MA301        CAAACAACGA ATAAATAGGA AAATTGTCAA ACTCTATAGG GTCTTCTCGT CCCATAAAAA CATTTAAGAA TTTTAACTCA AAAACCAAAT TCAATAAACC AATACCTCTA AGACAGCTTA TGTCTCGTCA AGCCATTCAT 
MA302        CAAACAACGA ATAAATAGGA AAATTGTCAA ACTCTATAGG GTCTTCTCGT CCCATAAAAA CATTTAAGAA TTTTAACTCA AAAACCAAAT TCAATAAACC AATACCTCTA AGACAGCTTA TGTCTCGTCA AGCCATTCAT 
MA303        CAAACAACGA ATAAATAGGA AAATTGTCAA ACTCTATAGG GTCTTCTCGT CCCATAAAAA CATTTAAGAA TTTTAACTCA AAAACCAAAT TCAATAAACC AATACCTCTA AGACAGCTTA TGTCTCGTCA AGCCATTCAT 
MA304        CAAACAACGA ATAAATAGGA AAATTGTCAA ACTCTATAGG GTCTTCTCGT CCCATAAAAA CATTTAAGAA TTTTAACTCA AAAACCAAAT TCAATAAACC AATACCTCTA AGACAGCTTA TGTCTCGTCA AGCCATTCAT 
PA306        CAAACAACGA ATAAATAGGA AAATTGTCAA ACTCTATAGG GTCTTCTCGT CCCATAAAAA CATTTAAGAA TTTTAACTCA AAAACCAAAT TCAATAAACC AATACCTCTA AGACAGCTTA TGTCTCGTCA AGCCATTCAT 
PA307        CAAACAACGA ATAAATAGGA AAATTGTCAA ACTCTATAGG GTCTTCTCGT CCCATAAAAA CATTTAAGAA TTTTAACTCA AAAACCAAAT TCAATAAGCC AATACCTCTA AGACAGCTTA TGTCTCGTCA AGCCATTCAT 
TO309        CAAACAACGA ATAAATAGGA AAATTGTCAA ACTCTATAGG GTCTTCTCGT CCCATAAAAA CATTTAAGAA TTTTAACTCA AAAACCAAAT TCAATAAACC AATACCTCTA AGACAGCTTA TGTCTCGTCA AGCCATTCAT 
TO310        CAAACAACGA ATAAATAGGA AAATTGTCAA ACTCTATAGG GTCTTCTCGT CCCATAAAAA CATTTAAGAA TTTTAACTCA AAAACCAAAT TCAATAAACC AATACCTCTA AGACAGCTTA TGCCTCGTCA AGCCATTCAT 
TO311        CAAACAACGA ATAAATAGGA AAATTGTCAA ACTCTATAGG GTCTTCTCGT CCCATAAAAA CATTTAAGAA TTTTAACTCA AAAACCAAAT TCAATAAACC AATACCTCTA AGACAGCTTA TGCCTCGTCA AGCCATTCAT 
PB297        CAAACAACGA ATAAATAGGA AAATTGTCAA ACTCTATAGG GTCTTCTCGT CCCATAAAAA CATTTAAGAA TTTTAACTCA AAAACCAAAC TCAATAAACC AATACCTCTA AGACAGCTTA TGTCTCGTCA AGCCATTCAT 
MG347        CAAACAACGA ATAAATAGGA AAATTGTCAA ACTCTATAGG GTCTTCTCGT CCCATAAAAA CATTTAAGAA TTTTAACTCA AAAACCAAAT TCAATAAACC AATACCTCTA AGACAGCTTA TGTCTCGTCA AGCCATTCAT 
MG348        CAAACAACGA ATAAATAGGA AAATTGTCAA ACTCTATAGG GTCTTCTCGT CCCATAAAAA CATTTAAGAA TTTTAACTCA AAAACCAAAT TCAATAAACC AATACCTCTA AGACAGCTTA TGTCTCGTCA AGCCATTCAT 
AL349        CAAACAACGA ATAAATAGGA AAATTGTCAA ACTCTATAGG GTCTTCTCGT CCCATAAAAA CATTTAAGAA TTTTAACTCA AAAACCAAAT TCAATAAACC AATACCTCTA AGACAGCTTA TGTCTCGTCA AGCCATTCAT 
SE350        CAAACAACGA ATAAATAGGA AAATTGTCAA ACTCTATAGG GTCTTCTCGT CCCATAAAAA CATTTAAGAA TTTTAACTCA AAAACCAAAT TCAATAAACC AATACCTCTA AGACAGCTTA TGTCTCGTCA AGCCATTCAT 
TAN351       CAAACAACGA ATAAATAGGA AAATTGTCAA ACTCTATAGG GTCTTCTCGT CCCATAAAAA CATTTAAGAA TTTTAACTCA AAAACCAAAT TCAATAAACC AATACCTCTA AGACAGCTTA TGTCTCGTCA AGCCATTCAT 
PGUAI352     CAAACAACGA ATAAATAGGA AAATTGTCAA ACTCTATAGG GTCTTCTCGT CCCATAAAAA CATTTAAGAA TTTTAACTCA AAAACCAAAT TCAATAAACC AATACCTCTA AGACAGCTTA TGCCTCGTCA AGCCATTCAT 
PGUAI353     CAAACAACGA ATAAATAGGA AAATTGTCAA ACTCTATAGG GTCTTCTCGT CCCATAAAAA CATTTAAGAA TTTTAACTCA AAAACCAAAT TCAATAAACC AATACCTCTA AGACAGCTTA TGCCTCGTCA AGCCATTCAT 
PGUAI354     CAAACAACGA ATAAATAGGA AAATTGTCAA ACTCTATAGG GTCTTCTCGT CCCATAAAAA CATTTAAGAA TTTTAACTCA AAAACCAAAT TCAATAAACC AATACCTCTA AGACAGCTTA TGCCTCGTCA AGCCATTCAT 
PGUAI355     CAAACAACGA ATAAATAGGA AAATTGTCAA ACTCTATAGG GTCTTCTCGT CCCATAAAAA CATTTAAGAA TTTTAACTCA AAAACCAAAT TCAATAAACC AATACCTCTA AGACAGCTTA TGCCTCGTCA AGCCATTCAT 
PGUAI356     CAAACAACGA ATAAATAGGA AAATTGTCAA ACTCTATAGG GTCTTCTCGT CCCATAAAAA CATTTAAGAA TTTTAACTCA AAAACCAAAT TCAATAAACC AATACCTCTA AGACAGCTTA TGCCTCGTCA AGCCATTCAT 
PGUAI357     CAAACAACGA ATAAATAGGA AAATTGTCAA ACTCTATAGG GTCTTCTCGT CCCATAAAAA CATTTAAGAA TTTTAACTCA AAAACCAAAT TCAATAAACC AATACCTCTA AGACAGCTTA TGCCTCGTCA AGCCATTCAT 
PMA358       CAAACAACGA ATAAATAGGA AAATTGTCAA ACTCTATAGG GTCTTCTCGT CCCATAAAAA CATTTAAGAA TTTTAACTCA AAAACCAAAT TCAATAAACC AATACCTCTA AGACAGCTTA TGTCTCGTCA AGCCATTCAT 
PMA359       CAAACAACGA ATAAATAGGA AAATTGTCAA ACTCTATAGG GTCTTCTCGT CCCATAAAAA CATTTAAGAA TTTTAACTCA AAAACCAAAT TCAATAAACC AATACCTCTA AGACAGCTTA TGTCTCGTCA AGCCATTCAT 
PMA360       CAAACAACGA ATAAATAGGA AAATTGTCAA ACTCTATAGG GTCTTCTCGT CCCATAAAAA CATTTAAGAA TTTTAACTCA AAAACCAAAT TCAATAAACC AATACCTCTA AGACAGCTTA TGTCTCGTCA AGCCATTCAT 
PMA361       CAAACAACGA ATAAATAGGA AAATTGTCAA ACTCTATAGG GTCTTCTCGT CCCATAAAAA CATTTAAGAA TTTTAACTCA AAAACCAAAT TCAATAAACC AATACCTCTA AGACAGCTTA TGTCTCGTCA AGCCATTCAT 
PMA362       CAAACAACGA ATAAATAGGA AAATTGTCAA ACTCTATAGG GTCTTCTCGT CCCATAAAAA CATTTAAGAA TTTTAACTCA AAAACCAAAT TCAATAAACC AATACCTCTA AGACAGCTTA TGTCTCGTCA AGCCATTCAT 
PMA363       CAAACAACGA ATAAATAGGA AAATTGTCAA ACTCTATAGG GTCTTCTCGT CCCATAAAAA CATTTAAGAA TTTTAACTCA AAAACCAAAT TCAATAAACC AATACCTCTA AGACAGCTTA TGTCTCGTCA AGCCATTCAT 
PMA364       CAAACAACGA ATAAATAGGA AAATTGTCAA ACTCTATAGG GTCTTCTCGT CCCATAAAAA CATTTAAGAA TTTTAACTCA AAAACCAAAT TCAATAAACC AATACCTCTA AGACAGCTTA TGTCTCGTCA AGCCATTCAT 
PRU365       CAAACAACGA ATAAATAGGA AAATTGTCAA ACTCTATAGG GTCTTCTCGT CCCATAAAAA CATTTAAGAA TTTTAACTCA AAAACCAAAT TCAATAAATC AATACCTCTA AGACAGCTTA TGCCTCGTCA AGCCATTCAT 
PRU366       CAAACAACGA ATAAATAGGA AAATTGTCAA ACTCTATAGG GTCTTCTCGT CCCATAAAAA CATTTAAGAA TTTTAACTCA AAAACCAAAT TCAATAAATC AATACCTCTA AGACAGCTTA TGCCTCGTCA AGCCATTCAT 
PRU367       CAAACAACGA ATAAATAGGA AAATTGTCAA ACTCTATAGG GTCTTCTCGT CCCATAAAAA CATTTAAGAA TTTTAACTCA AAAACCAAAT TCAATAAATC AATACCTCTA AGACAGCTTA TGCCTCGTCA AGCCATTCAT 
PRU368       CAAACAACGA ATAAATAGGA AAATTGTCAA ACTCTATAGG GTCTTCTCGT CCCATAAAAA CATTTAAGAA TTTTAACTCA AAAACCAAAT TCAATAAATC AATACCTCTA AGACAGCTTA TGCCTCGTCA AGCCATTCAT 
PRU369       CAAACAACGA ATAA-TAGGA AAATTGTCAA ACTCTATAGG GTCTTCTCGT CCCATAAAAA CATTTAAGAA TTTTAACTCA AAAACCAAAT TCAATAAACC AATACCTCTA AGACAGCTTA TGCCTCGTCA AGCCATTCAT 
PRU370       CAAACAACGA ATAAATAGGA AAATTGTCAA ACTCTATAGG GTCTTCTCGT CCCATAAAAA CATTTAAGAA TTTTAACTCA AAAACCAAAT TCAATAAACC AATACCTCTA AGACAGCTTA TGCCTCGTCA AGCCATTCAT 
PRU371       CAAACAACGA ATAAATAGGA AAATTGTCAA ACTCTATAGG GTCTTCTCGT CCCATAAAAA CATTTAAGAA TTTTAACTCA AAAACCAAAT TCAATAAACC AATACTCCTA AGACAGCTTA TGTCTCGTCA AGCCATTCAT 
PRU372       CAAACAACGA ATAAATAGGA AAATTGTCAA ACTCTATAGG GTCTTCTCGT CCCATAAAAA CATTTAAGAA TTTTAACTCA AAAACCAAAT TCAATAAACC AATACCTCTA AGACAGCTTA TGCCTCGTCA AGCCATTCAT 
BOL373       CAAACAACGA ATAAATAGGA AAATTGTCAA ACTCTATAGG GTCTTCTCGT CCCATAAAAA CATTTAAGAA TTTTAACTCA AAAACCAAAT TCAATAAACC AATACCTCTA AGACAGCTTA TGCCTCGTCA AGCCATTCAT 
BOL374       CAAACAACGA ATAAATAGGA AAATTGTCAA ACTCTATAGG GTCTTCTCGT CCCATAAAAA CATTTAAGAA TTTTAACTCA AAAACCAAAT TCAATAAACC AATACCTCTA AGACAGCTTA TGCCTCGTCA AGCCATTCAT 
BOL375       CAAACAACGA ATAAATAGGA AAATTGTCAA ACTCTATAGG GTCTTCTCGT CCCATAAAAA CATTTAAGAA TTTTAACTCA AAAACCAAAT TCAATAAACC AATACCTCTA AGACAGCTTA TGCCTCGTCA AGCCATTCAT 
BOL376       CAAACAACGA ATAAATAGGA AAATTGTCAA ACTCTATAGG GTCTTCTCGT CCCATAAAAA CATTTAAGAA TTTTAACTCA AAAACCAAAT TCAATAAACC AATACCTCTA AGACAGCTTA TGCCTCGTCA AGCCATTCAT 
BOL377       CAAACAACGA ATAAATAGGA AAATTGTCAA ACTCTATAGG GTCTTCTCGT CCCATAAAAA CATTTAAGAA TTTTAACTCA AAAACCAAAT TCAATAAACC AATACCTCTA AGACAGCTTA TGCCTCGTCA AGCCATTCAT 
BOL378       CAAACAACGA ATAAATAGGA AAATTGTCAA ACTCTATAGG GTCTTCTCGT CCCATAAAAA CATTTAAGAA TTTTAACTCA AAAACCAAAT TCAATAAACC AATACCTCTA AGACAGCTTA TGCCTCGTCA AGCCATTCAT 
VEN379       CAAACAACGA ATAAATAGGA AAATTGTCAA ACTCTATAGG GTCTTCTCGT CCCATAAAAA CATTTAAGAA TTTTAACTCA AAAACCAAAT TCAATAAACC AATACCTCTA AGACAGCTTA TGTCTCGTCA AGCCATTCAT 
VEN380       CAAACAACGA ATAAATAGGA AAATTGTCAA ACTCTATAGG GTCTTCTCGT CCCATAAAAA CATTTAAGAA TTTTAACTCA AAAACCAAAT TCAATAAACC AATACCTCTA AGACAGCTTA TGTCTCGTCA AGCCATTCAT 
VEN381       CAAACAACGA ATAAATAGGA AAATTGTCAA ACTCTATAGG GTCTTCTCGT CCCATAAAAA CATTTAAGAA TTTTAACTCA AAAACCAAAT TCAATAAACC AATACCTCTA AGACAGCTTA TGTCTCGTCA AGCCATTCAT 
VEN382       CAAACAACGA ATAAATAGGA AAATTGTCAA ACTCTATAGG GTCTTCTCGT CCCATAAAAA CACTTAAGAA TTTTAACTCA AAAACCAAAT TCAATAAACC AATACCTCTA AGACAGCTTA TGTCTCGTCA AGCCATTCAT 
VEN383       CAAACAACGA ATAAATAGGA AAATTGTCAA ACTCTATAGG GTCTTCTCGT CCCATAAAAA CATTTAAGAA TTTTAACTCA AAAACCAAAT TCAATAAACC AATACCTCTA AGACAGCTTA TGTCTCGTCA AGCCATTCAT 
JAM384       CAAACAACGA ATAAATGGGA AAATTGTCAA ACTCTATAGG GTCTTCTCGT CCCATAAAAA CATTTAAGAA TTTTAACTCA AAAACCAAAT TCAATAAACC AATACCTCTA AGACAGCTTA TGTCTCGTCA AGCCATTCAT 
JAM385       CAAACAACGA ATAAATGGGA AAATTGTCAA ACTCTATAGG GTCTTCTCGT CCCATAAAAA CATTTAAGAA TTTTAACTCA AAAACCAAAT TCAATAAACC AATACCTCTA AGACAGCTTA TGTCTCGTCA AGCCATTCAT 
JAM387       CAAACAACGA ATAAATGGGA AAATTGTCAA ACTCTATAGG GTCTTCTCGT CCCATAAAAA CATTTAAGAA TTTTAACTCA AAAACCAAAT TCAATAAACC AATACCTCTA AGACAGCTTA TGTCTCGTCA AGCCATTCAT 
JAM388       CAAACAACGA ATAAATGGGA AAATTGTCAA ACTCTATAGG GTCTTCTCGT CCCATAAAAA CATTTAAGAA TTTTAACTCA AAAACCAAAT TCAATAAACC AATACCTCTA AGACAGCTTA TGTCTCGTCA AGCCATTCAT 
HON389       CAAACAACGA ATAAATAGGA AAATTGTCAA ACTCTATAGG GTCTTCTCGT CCCATAAAAA CATTTAAGAA TTTTAACTCA AAAACCAAAT TCAATAAACC AATACCTCTA AGACAGCTTA TGTCTCGTCA AGCCATTCAT 
HON390       CAAACAACGA ATAAATAGGA AAATTGTCAA ACTCTATAGG GTCTTCTCGT CCCATAAAAA CATTTAAGAA TTTTAACTCA AAAACCAAAT TCAATAAACC AATACCTCTA AGACAGCTTA TGTCTCGTCA AGCCATTCAT 
HON391       CAAACAACGA ATAAATAGGA AAATTGTCAA ACTCTATAGG GTCTTCTCGT CCCATAAAAA CATTTAAGAA TTTTAACTCA AAAACCAAAT TCAATAAACC AATACCTCTA AGACAGCTTA TGTCTCGTCA AGCCATTCAT 
HON392       CAAACAACGA ATAAATAGGA AAATTGTCAA ACTCTATAGG GTCTTCTCGT CCCATAAAAA CATTTAAGAA TTTTAACTCA AAAACCAAAT TCAATAAACC AATACCTCTA AGACAGCTTA TGTCTCGTCA AGCCATTCAT 
BLZ393       CAAACAACGA ATAAATAGGA AAATTGTCAA ACTCTATAGG GTCTTCTCGT CCCATAAAAA CATTTAAGAA TTTTAACTCA AAAACCAAAT TCAATAAACC AATACCTCTA AGACAGCTTA TGTCTCGTCA AGCCATTCAT 
BLZ394       CAAACAACGA ATAAATAGGA AAATTGTCAA ACTCTATAGG GTCTTCTCGT CCCATAAAAA CATTTAAGAA TTTTAACTCA AAAACCAAAT TCAATAAACC AATACCTCTA AGACAGCTTA TGTCTCGTCA AGCCATTCAT 
BLZ395       CAAACAACGA ATAAATAGGA AAATTGTCAA ACTCTATAGG GTCTTCTCGT CCCATAAAAA CATTTAAGAA TTTTAACTCA AAAACCAAAT TCAATAAACC AATACCTCTA AGACAGCTTA TGTCTCGTCA AGCCATTCAT 
NIC396       CAAACAACGA ATAAATAGGA AAATTGTCAA ACTCTATAGG GTCTTCTCGT CCCATAAAAA CATTTAAGAA TTTTAACTCA AAAACCAAAT TCAATAAACC AATACCTCTA AGACAGCTTA TGTCTCGTCA AGCCATTCAT 
NIC397       CAAACAACGA ATAAATAGGA AAATTGTCAA ACTCTATAGG GTCTTCTCGT CCCATAAAAA CATTTAAGAA TTTTAACTCA AAAACCAAAT TCAATAAACC AATACCTCTA AGACAGCTTA TGTCTCGTCA AGCCATTCAT 
NIC398       CAAACAACGA ATAAATAGGA AAATTGTCAA ACTCTATAGG GTCTTCTCGT CCCATAAAAA CATTTAAGAA TTTTAACTCA AAAACCAAAT TCAATAAACC AATACCTCTA AGACAGCTTA TGTCTCGTCA AGCCATTCAT 
GTM399       CAAACAACGA ATAAATAGGA AAATTGTCAA ACTCTATAGG GTCTTCTCGT CCCATAAAAA CATTTAAGAA TTTTAACTCA AAAACCAAAT TCAATAAACC AATACCTCTA AGACAGCTTA TGTCTCGTCA AGCCATTCAT 
GTM400       CAAACAACGA ATAAATAGGA AAATTGTCAA ACTCTATAGG GTCTTCTCGT CCCATAAAAA CATTTAAGAA TTTTAACTCA AAAACCAAAT TCAATAAACC AATACCTCTA AGACAGCTTA TGTCTCGTCA AGCCATTCAT 
GTM401       CAAACAACGA ATAAATAGGA AAATTGTCAA ACTCTATAGG GTCTTCTCGT CCCATAAAAA CATTTAAGAA TTTTAACTCA AAAACCAAAT TCAATAAACC AATACCTCTA AGACAGCTTA TGTCTCGTCA AGCCATTCAT 
MEX402       CAAACAACGA ATAAATAGGA AAATTGTCAA ACTCTATAGG GTCTTCTCGT CCCATAAAAA CATTTAAGAA TTTTAACTCA AAAACCAAAT TCAATAAACC AATACCTCTA AGACAGCTTA TGTCTCGTCA AGCCATTCAT 
MEX403       CAAACAACGA ATAAATAGGA AAATTGTCAA ACTCTATAGG GTCTTCTCGT CCCATAAAAA CATTTAAGAA TTTTAACTCA AAAACCAAAT TCAATAAACC AATACCTCTA AGACAGCTTA TGTCTCGTCA AGCCATTCAT 
TT405        CAAACAACGA ATAAATAGGA AAATTGTCAA ACTCTATAGG GTCTTCTCGT CCCATAAAAA CATTTAAGAA TTTTAACTCA AAAACCAAAT TCAATAAACC AATACCTCTA AGACAGCTTA TGTCTCGTCA AGCCATTCAT 
TT406        CAAACAACGA ATAAATAGGA AAATTGTCAA ACTCTATAGG GTCTTCTCGT CCCATAAAAA CATTTAAGAA TTTTAACTCA AAAACCAAAT TCAATAAACC AATACCTCTA AGACAGCTTA TGTCTCGTCA AGCCATTCAT 
BRW407       CAAACAACGA ATAAATAGGA AAATTGTCAA ACTCTATAGG GTCTTCTCGT CCCATAAAAA CATTTAAGAA TTTTAACTCA AAAACCAAAT TCAATAAACC AATACCTCTA AGACAGCCTA TGTCTCGTCA AGCCATTCAT 
BRW408       CAAACAACGA ATAAATAGGA AAATTGTCAA ACTCTATAGG GTCTTCTCGT CCCATAAAAA CATTTAAGAA TTTTAACTCA AAAACCAAAT TCAATAAACC AATACCTCTA AGACAGCCTA TGTCTCGTCA AGCCATTCAT 
BHM409       CAAACAACGA ATAAATAGGA AAATTGTCAA ACTCTATAGG GTCTTCTCGT CCCATAAAAA CATTTAAGAA TTTTAACTCA AAAACCAAAT TCAATAAACC AATACCTCTA AGACAGCTTA TGTCTCGTCA AGCCATTCAT 
BHM410       CAAACAACGA ATAAATAGGA AAATTGTCAA ACTCTATAGG GTCTTCTCGT CCCATAAAAA CATTTAAGAA TTTTAACTCA AAAACCAAAT TCAATAAACC AATACCTCTA AGACAGCTTA TGTCTCGTCA AGCCATTCAT 
STL411       CAAACAACGA ATAAATAGGA AAATTGTCAA ACTCTATAGG GTCTTCTCGT CCCATAAAAA CATTTAAGAA TTTTAACTCA AAAACCAAAT TCAATAAACC AATACCTCTA AGACAGCTTA TGTCTCGTCA AGCCATTCAT 
SKN412       CAAACAACGA ATAAATAGGA AAATTGTCAA ACTCTATAGG GTCTTCTCGT CCCATAAAAA CATTTAAGAA TTTTAACTCA AAAACCAAAT TCAATAAACC AATACCTCCA AGACAGCTTA TGTCTCGTCA AGCCATTCAT 
DOM413       CAAACAACGA ATAAATAGGA AAATTGTCAA ACTCTATAGG GTCTTCTCGT CCCATAAAAA CATTTAAGAA TTTTAACTCA AAAACCAAAT TCAATAAACC AATACCTCTA AGACAGCTTA TGTCTCGTCA AGCCATTCAT 
UST415       CAAACAACGA ATAAATAGGA AAATTGTCAA ACTCTATAGG GTCTTCTCGT CCCATAAAAA CATTTAAGAA TTTTAACTCA AAAACCAAAT TCAATAAAAC AATACCTCTA AGACAGCTTA TGTCTCGTCA AGCCATTCAT 
CRICA416     CAAACAACGA ATAAATAGGA AAATTGTCAA ACTCTATAGG GTCTTCTCGT CCCATAAAAA CATTTAAGAA TTTTAACTCA AAAACCAAAT TCAATAAACC AATACCTCTA AGACAGCTTA TGTCTCGTCA AGCCATTCAT 
CAY417       CAAACAACGA ATAAATAGGA AAATTGTCAA ACTCTATAGG GTCTTCTCGT CCCATAAAAA CATTTAAGAA TTTTAACTCA AAAACCAAAT TCAATAAACC AATACCTCTA AGACAGCTTA TGTCTCGTCA AGCCATTCAT 
RDOM418      CAAACAACGA ATAAATGGGA AAATTGTCAA ACTCTATAGG GTCTTCTCGT CCCATAAAAA CATTTAAGAA TTTTAACTCA AAAACCAAAT TCAATAAACC AATACCTCTA AGACAGCTTA TGTCTCGTCA AGCCATTCAT 
GRAN419      CAAACAACGA ATAAATAGGA GAATTGTCAA ACTCTATAGG GTCTTCTCGT CCCATAAAAA CATTTAAGAA TTTTAACTCA AAAACCAAAT TCAATAAACC AATACCTCTA AGACAGCTTA TGTCTCGTCA AGCCATTCAT 
GUA420       CAAACAACGA ATAAATAGGA AAATTGTCAA ACTCTATAGG GTCTTCTCGT CCCATAAAAA CATTTAAGAA TTTTAACTCA AAAACCAAAT TCAATAAACC AATACCTCCA AGACAGCTTA TGTCTCGTCA AGCCATTCAT 
MG437        CAAACAACGA ATAAATAGGA AAATTGTCAA ACTCTATAGG GTCTTCTCGT CCCATAAAAA CATTTAAGAA TTTTAACTCA AAAACCAAAT TCAATAAACC AATACCTCTA AGACAGCTTA TGTCTCGTCA AGCCATTCAT 
MG438        CAAACAACGA ATAAATAGGA AAATTGTCAA ACTCTATAGG GTCTTCTCGT CCCATAAAAA CATTTAAGAA TTTTAACTCA AAAACCAAAT TCAATAAACC AATACCTCTA AGACAGCTTA TGTCTCGTCA AGCCATTCAT 
MG439        CAAACAACGA ATAAATAGGA AAATTGTCAA ACTCTATAGG GTCTTCTCGT CCCATAAAAA CATTTAAGAA TTTTAACTCA AAAACCAAAT TCAATAAACC AATACCTCTA AGACAGCTTA TGTCTCGTCA AGCCATTCAT 
MG440        CAAACAACGA ATAAATAGGA AAATTGTCAA ACTCTATAGG GTCTTCTCGT CCCATAAAAA CATTTAAGAA TTTTAACTCA AAAACCAAAT TCAATAAACC AATACCTCTA AGACAGCTTA TGTCTCGTCA AGCCATTCAT 
MG441        CAAACAACGA ATAAATAGGA AAATTGTCAA ACTCTATAGG GTCTTCTCGT CCCATAAAAA CATTTAAGAA TTTTAACTCA AAAACCAAAT TCAATAAACC AATACCTCTA AGACAGCTTA TGTCTCGTCA AGCCATTCAT 
MG442        CAAACAACGA ATAAATAGGA AAATTGTCAA ACTCTATAGG GTCTTCTCGT CCCATAAAAA CATTTAAGAA TTTTAACTCA AAAACCAAAT TCAATAAACC AATACCTCTA AGACAGCTTA TGTCTCGTCA AGCCATTCAT 
MG443        CAAACAACGA ATAAATAGGA AAATTGTCAA ACTCTATAGG GTCTTCTCGT CCCATAAAAA CATTTAAGAA TTTTAACTCA AAAACCAAAT TCAATAAACC AATACCTCTA AGACAGCTTA TGTCTCGTCA AGCCATTCAT 
MG444        CAAACAACGA ATAAATAGGA AAATTGTCAA ACTCTATAGG GTCTTCTCGT CCCATAAAAA CATTTAAGAA TTTTAACTCA AAAACCAAAT TCAATAAACC AATACCTCTA AGACAGCTTA TGTCTCGTCA AGCCATTCAT 
MG445        CAAACAACGA ATAAATAGGA AAATTGTCAA ACTCTATAGG GTCTTCTCGT CCCATAAAAA CATTTAAGAA TTTTAACTCA AAAACCAAAT TCAATAAACC AATACCTCTA AGACAGCTTA TGTCTCGTCA AGCCATTCAT 
ES446        CAAACAACGA ATAAATAGGA AAATTGTCAA ACTCTATAGG GTCTTCTCGT CCCATAAAAA CATTTAAGAA TTTTAACTCA AAAACCAAAT TCAATAAACC AATACCTCTA AGACAGCTTA TGTCTCGTCA AGCCATTCAT 
ES447        CAAACAACGA ATAAATAGGA AAATTGTCAA ACTCTATAGG GTCTTCTCGT CCCATAAAAA CATTTAAGAA TTTTAACTCA AAAACCAAAT TCAATAAACC AATACCTCTA AGACAGCTTA TGTCTCGTCA AGCCATTCAT 
ES448        CAAACAACGA ATAAATAGGA AAATTGTCAA ACTCTATAGG GTCTTCTCGT CCCATAAAAA CATTTAAGAA TTTTAACTCA AAAACCAAAT TCAATAAACC AATACCTCTA AGACAGCTTA TGTCTCGTCA AGCCATTCAT 
ES449        CAAACAACGA ATAAATAGGA AAATTGTCAA ACTCTATAGG GTCTTCTCGT CCCATAAAAA CATTTAAGAA TTTTAACTCA AAAACCAAAT TCAATAAACC AATACCTCTA AGACAGCTTA TGTCTCGTCA AGCCATTCAT 
ES450        CAAACAACGA ATAAATAGGA AAATTGTCAA ACTCTATAGG GTCTTCTCGT CCCATAAAAA CATTTAAGAA TTTTAACTCA AAAACCAAAT TCAATAAACC AATACCTCTA AGACAGCTTA TGTCTCGTCA AGCCATTCAT 
ES451        CAAACAACGA ATAAATAGGA AAATTGTCAA ACTCTATAGG GTCTTCTCGT CCCATAAAAA CATTTAAGAA TTTTAACTCA AAAACCAAAT TCAATAAACC AATACCTCTA AGACAGCTTA TGTCTCGTCA AGCCATTCAT 
ES452        CAAACAACGA ATAAATAGGA AAATTGTCAA ACTCTATAGG GTCTTCTCGT CCCATAAAAA CATTTAAGAA TTTTAACTCA AAAACCAAAT TCAATAAACC AATACCTCTA AGACAGCTTA TGTCTCGTCA AGCCATTCAT 
RJ453        CAAACAACGA ATAAATAGGA AAATTGTCAA ACTCTATAGG GTCTTCTCGT CCCATAAAAA CATTTAAGAA TTTTAACTCA AAAACCAAAT TCAATAAACC AATACCTCTA AGACAGCTTA TGTCTCGTCA AGCCATTCAT 
MG454        CAAACAACGA ATAAATAGGA AAATTGTCAA ACTCTATAGG GTCTTCTCGT CCCATAAAAA CATTTAAGAA TTTTAACTCA AAAACCAAAT TCAATAAACC AATACCTCTA AGACAGCTTA TGTCTCGTCA AGCCATTCAT 
MG455        CAAACAACGA ATAAATAGGA AAATTGTCAA ACTCTATAGG GTCTTCTCGT CCCATAAAAA CATTTAAGAA TTTTAACTCA AAAACCAAAT TCAATAAACC AATACCTCTA AGACAGCTTA TGTCTCGTCA AGCCATTCAT 
GO456        CAAACAACGA ATAAATAGGA AAATTGTCAA ACTCTATAGG GTCTTCTCGT CCCATAAAAA CATTTAAGAA TTTTAACTCA AAAACCAAAT TCAATAAACC AATACCTCTA AGACAGCTTA TGTCTCGTCA AGCCATTCAT 
PR469        CAAACAACGA ATAAATAGGA AAATTGTCAA ACTCTATAGG GTCTTCTCGT CCCATAAAAA CATTTAAGAA TTTTAACTCA AAAACCAAAT TCAATAAACC AATACCTCTA AGACAGCTTA TGCCTCGTCA AGCCATTCAT 
PR470        CAAACAACGA ATAAATAGGA AAATTGTCAA ACTCTATAGG GTCTTCTCGT CCCATAAAAA CATTTAAGAA TTTTAACTCA AAAACCAAAT TCAATAAACC AATACCTCTA AGACAGCTTA TGCCTCGTCA AGCCATTCAT 
PR471        CAAACAACGA ATAAATAGGA AAATTGTCAA ACTCTATAGG GTCTTCTCGT CCCATAAAAA CATTTAAGAA TTTTAACTCA AAAACCAAAT TCAATAAACC AATACCTCTA AGACAGCTTA TGCCTCGTCA AGCCATTCAT 
PR472        CAAACAACGA ATAAATAGGA AAATTGTCAA ACTCTATAGG GTCTTCTCGT CCCATAAAAA CATTTAAGAA TTTTAACTCA AAAACCAAAT TCAATAAACC AATACCTCTA AGACAGCTTA TGCCTCGTCA AGCCATTCAT 
PR473        CAAACAACGA ATAAATAGGA AAATTGTCAA ACTCTATAGG GTCTTCTCGT CCCATAAAAA CATTTAAGAA TTTTAACTCA AAAACCAAAT TCAATAAACC AATACCTCTA AGACAGCTTA TGCCTCGTCA AGCCATTCAT 
PR474        CAAACAACGA ATAAATAGGA AAATTGTCAA ACTCTATAGG GTCTTCTCGT CCCATAAAAA CATTTAAGAA TTTTAACTCA AAAACCAAAT TCAATAAACC AATACCTCTA AGACAGCTTA TGCCTCGTCA AGCCATTCAT 
PR475        CAAACAACGA ATAAATAGGA AAATTGTCAA ACTCTATAGG GTCTTCTCGT CCCATAAAAA CATTTAAGAA TTTTAACTCA AAAACCAAAT TCAATAAACC AATACCTCTA AGACAGCTTA TGCCTCGTCA AGCCATTCAT 
PR476        CAAACAACGA ATAAATAGGA AAATTGTCAA ACTCTATAGG GTCTTCTCGT CCCATAAAAA CATTTAAGAA TTTTAACTCA AAAACCAAAT TCAATAAACC AATACCTCTA AGACAGCTTA TGCCTCGTCA AGCCATTCAT 
SP477        CAAACAACGA ATAAATAGGA AAATTGTCAA ACTCTATAGG GTCTTCTCGT CCCATAAAAA CATTTAAGAA TTTTAACTCA AAAACCAAAT TCAATAAACC AATACCTCTA AGACAGCTTA TGCCTCGTCA AGCCATTCAT 
SP478        CAAACAACGA ATAAATAGGA AAATTGTCAA ACTCTATAGG GTCTTCTCGT CCCATAAAAA CATTTAAGAA TTTTAACTCA AAAACCAAAT TCAATAAACC AATACCTCTA AGACAGCTTA TGCCTCGTCA AGCCATTCAT 
SP479        CAAACAACGA ATAAATAGGA AAATTGTCAA ACTCTATAGG GTCTTCTCGT CCCATAAAAA CATTTAAGAA TTTTAACTCA AAAACCAAAT TCAATAAACC AATACCTCTA AGACAGCTTA TGCCTCGTCA AGCCATTCAT 
SP480        CAAACAACGA ATAAATAGGA AAATTGTCAA ACTCTATAGG GTCTTCTCGT CCCATAAAAA CATTTAAGAA TTTTAACTCA AAAACCAAAT TCAATAAACC AATACCTCTA AGACAGCTTA TGCCTCGTCA AGCCATTCAT 
SP481        CAAACAACGA ATAAATAGGA AAATTGTCAA ACTCTATAGG GTCTTCTCGT CCCATAAAAA CATTTAAGAA TTTTAACTCA AAAACCAAAT TCAATAAACC AATACCTCTA AGACAGCTTA TGCCTCGTCA AGCCATTCAT 
SP482        CAAACAACGA ATAAATAGGA AAATTGTCAA ACTCTATAGG GTCTTCTCGT CCCATAAAAA CATTTAAGAA TTTTAACTCA AAAACCAAAT TCAATAAACC AATACCTCTA AGACAGCTTA TGTCTCGTCA AGCCATTCAT 
SP483        CAAACAACGA ATAAATAGGA AAATTGTCAA ACTCTATAGG GTCTTCTCGT CCCATAAAAA CATTTAAGAA TTTTAACTCA AAAACCAAAT TCAATAAACC AATACCTCTA AGACAGCTTA TGTCTCGTCA AGCCATTCAT 
BA487        CAAACAACGA ATAAATAGGA AAATTGTCAA ACTCTATAGG GTCTTCTCGT CCCATAAAAA CATTTAAGAA TTTTAACTCA AAAACCAAAT TCAATAAACC AATACCTCTA AGACAGCTTA TGTCTCGTCA AGCCATTCAT 
BA488        CAAACAACGA ATAAATAGGA AAATTGTCAA ACTCTATAGG GTCTTCTCGT CCCATAAAAA CATTTAAGAA TTTTAACTCA AAAACCAAAT TCAATAAACC AATACCTCTA AGACAGCTTA TGTCTCGTCA AGCCATTCAT 
BA489        CAAACAACGA ATAAATAGGA AAATTGTCAA ACTCTATAGG GTCTTCTCGT CCCATAAAAA CATTTAAGAA TTTTAACTCA AAAACCAAAT TCAATAAACC AATACCTCTA AGACAGCTTA TGTCTCGTCA AGCCATTCAT 
BA490        CAAACAACGA ATAAATAGGA AAATTGTCAA ACTCTATAGG GTCTTCTCGT CCCATAAAAA CATTTAAGAA TTTTAACTCA AAAACCAAAT TCAATAAACC AATACCTCTA AGACAGCTTA TGTCTCGTCA AGCCATTCAT 
BA491        CAAACAACGA ATAAATAGGA AAATTGTCAA ACTCTATAGG GTCTTCTCGT CCCATAAAAA CATTTAAGAA TTTTAACTCA AAAACCAAAT TCAATAAACC AATACCTCTA AGACAGCTTA TGTCTCGTCA AGCCATTCAT 
BA492        CAAACAACGA ATAAATAGGA AAATTGTCAA ACTCTATAGG GTCTTCTCGT CCCATAAAAA CATTTAAGAA TTTTAACTCA AAAACCAAAT TCAATAAACC AATACCTCTA AGACAGCTTA TGTCTCGTCA AGCCATTCAT 
BA493        CAAACAACGA ATAAATAGGA AAATTGTCAA ACTCTATAGG GTCTTCTCGT CCCATAAAAA CATTTAAGAA TTTTAACTCA AAAACCAAAT TCAATAAACC AATACCTCTA AGACAGCTTA TGTCTCGTCA AGCCATTCAT 
BA494        CAAACAACGA ATAAATAGGA AAATTGTCAA ACTCTATAGG GTCTTCTCGT CCCATAAAAA CATTTAAGAA TTTTAACTCA AAAACCAAAT TCAATAAACC AATACCTCTA AGACAGCTTA TGTCTCGTCA AGCCATTCAT 
BA495        CAAACAACGA ATAAATAGGA AAATTGTCAA ACTCTATAGG GTCTTCTCGT CCCATAAAAA CATTTAAGAA TTTTAACTCA AAAACCAAAT TCAATAAACC AATACCTCTA AGACAGCTTA TGTCTCGTCA AGCCATTCAT 
BA496        CAAACAACGA ATAAATAGGA AAATTGTCAA ACTCTATAGG GTCTTCTCGT CCCATAAAAA CATTTAAGAA TTTTAACTCA AAAACCAAAT TCAATAAACC AATACCTCTA AGACAGCTTA TGTCTCGTCA AGCCATTCAT 
BA498        CAAACAACGA ATAAATAGGA AAATTGTCAA ACTCTATAGG GTCTTCTCGT CCCATAAAAA CATTTAAGAA TTTTAACTCA AAAACCAAAT TCAATAAACC AATACCTCTA AGACAGCTTA TGTCTCGTCA AGCCATTCAT 
BA499        CAAACAACGA ATAAATAGGA AAATTGTCAA ACTCTATAGG GTCTTCTCGT CCCATAAAAA CATTTAAGAA TTTTAACTCA AAAACCAAAT TCAATAAACC AATACCTCTA AGACAGCTTA TGTCTCGTCA AGCCATTCAT 
BA500        CAAACAACGA ATAAATAGGA AAATTGTCAA ACTCTATAGG GTCTTCTCGT CCCATAAAAA CATTTAAGAA TTTTAACTCA AAAACCAAAT TCAATAAACC AATACCTCTA AGACAGCTTA TGTCTCGTCA AGCCATTCAT 
BA501        CAAACAACGA ATAAATAGGA AAATTGTCAA ACTCTATAGG GTCTTCTCGT CCCATAAAAA CATTTAAGAA TTTTAACTCA AAAACCAAAT TCAATAAACC AATACCTCTA AGACAGCTTA TGTCTCGTCA AGCCATTCAT 
BA502        CAAACAACGA ATAAATAGGA AAATTGTCAA ACTCTATAGG GTCTTCTCGT CCCATAAAAA CATTTAAGAA TTTTAACTCA AAAACCAAAT TCAATAAACC AATACCTCTA AGACAGCTTA TGTCTCGTCA AGCCATTCAT 
BA503        CAAACAACGA ATAAATAGGA AAATTGTCAA ACTCTATAGG GTCTTCTCGT CCCATAAAAA CATTTAAGAA TTTTAACTCA AAAACCAAAT TCAATAAACC AATACCTCTA AGACAGCTTA TGTCTCGTCA AGCCATTCAT 
BA504        CAAACAACGA ATAAATAGGA AAATTGTCAA ACTCTATAGG GTCTTCTCGT CCCATAAAAA CATTTAAGAA TTTTAACTCA AAAACCAAAT TCAATAAACC AATACCTCTA AGACAGCTTA TGTCTCGTCA AGCCATTCAT 
BA505        CAAACAACGA ATAAATAGGA AAATTGTCAA ACTCTATAGG GTCTTCTCGT CCCATAAAAA CATTTAAGAA TTTTAACTCA AAAACCAAAT TCAATAAACC AATACCTCTA AGACAGCTTA TGTCTCGTCA AGCCATTCAT 
BA506        CAAACAACGA ATAAATAGGA AAATTGTCAA ACTCTATAGG GTCTTCTCGT CCCATAAAAA CATTTAAGAA TTTTAACTCA AAAACCAAAT TCAATAAACC AATACCTCTA AGACAGCTTA TGTCTCGTCA AGCCATTCAT 
BA507        CAAACAACGA ATAAATAGGA AAATTGTCAA ACTCTATAGG GTCTTCTCGT CCCATAAAAA CATTTAAGAA TTTTAACTCA AAAACCAAAT TCAATAAACC AATACCTCTA AGACAGCTTA TGTCTCGTCA AGCCATTCAT 
BA508        CAAACAACGA ATAAATAGGA AAATTGTCAA ACTCTATAGG GTCTTCTCGT CCCATAAAAA CATTTAAGAA TTTTAACTCA AAAACCAAAT TCAATAAACC AATACCTCTA AGACAGCTTA TGTCTCGTCA AGCCATTCAT 
BA509        CAAACAACGA ATAAATAGGA AAATTGTCAA ACTCTATAGG GTCTTCTCGT CCCATAAAAA CATTTAAGAA TTTTAACTCA AAAACCAAAT TCAATAAACC AATACCTCTA AGACAGCTTA TGTCTCGTCA AGCCATTCAT 
ES511        CAAACAACGA ATAAATAGGA AAATTGTCAA ACTCTATAGG GTCTTCTCGT CCCATAAAAA CATTTAAGAA TTTTAACTCA AAAACCAAAT TCAATAAACC AATACCTCTA AGACAGCTTA TGTCTCGTCA AGCCATTCAT 
ES512        CAAACAACGA ATAAATAGGA AAATTGTCAA ACTCTATAGG GTCTTCTCGT CCCATAAAAA CATTTAAGAA TTTTAACTCA AAAACCAAAT TCAATAAACC AATACCTCTA AGACAGCTTA TGTCTCGTCA AGCCATTCAT 
SP513        CAAACAACGA ATAAATAGGA AAATTGTCAA ACTCTATAGG GTCTTCTCGT CCCATAAAAA CATTTAAGAA TTTTAACTCA AAAACCAAAT TCAATAAACC AATACCTCTA AGACAGCTTA TGTCTCGTCA AGCCATTCAT 
SP515        CAAACAACGA ATAAATAGGA AAATTGTCAA ACTCTATAGG GTCTTCTCGT CCCATAAAAA CATTTAAGAA TTTTAACTCA AAAACCAAAT TCAATAAACC AATACCTCTA AGACAGCTTA TGTCTCGTCA AGCCATTCAT 
GO583        CAAACAACGA ATAAATAGGA AAATTGTCAA ACTCTATAGG GTCTTCTCGT CCCATAAAAA CATTTAAGAA TTTTAACTCA AAAACCAAAT TCAATAAACC AATACCTCTA AGACAGCTTA TGTCTCGTCA AGCCATTCAT 
MG584        CAAACAACGA ATAAATAGGA AAATTGTCAA ACTCTATAGG GTCTTCTCGT CCCATAAAAA CATTTAAGAA TTTTAACTCA AAAACCAAAT TCAATAAACC AATACCTCTA AGACAGCTTA TGTCTCGTCA AGCCATTCAT 
MT585        CAAACAACGA ATAAATAGGA AAATTGTCAA ACTCTATAGG GTCTTCTCGT CCCATAAAAA CATTTAAGAA TTTTAACTCA AAAACCAAAT TCAATAAACC AATACCTCTA AGACAGCTTA TGCCTCGTCA AGCCATTCAT 
GO586        CAAACAACGA ATAAATAGGA AAATTGTCAA ACTCTATAGG GTCTTCTCGT CCCATAAAAA CATTTAAGAA TTTTAACTCA AAAACCAAAT TCAATAAACC AATACCTCTA AGACAGCTTA TGTCTCGTCA AGCCATTCAT 
MG587        CAAACAACGA ATAAATAGGA AAATTGTCAA ACTCTATAGG GTCTTCTCGT CCCATAAAAA CATTTAAGAA TTTTAACTCA AAAACCAAAT TCAATAAACC AATACCTCTA AGACAGCTTA TGTCTCGTCA AGCCATTCAT 
MS588        CAAACAACGA ATAAATAGGA AAATTGTCAA ACTCTATAGG GTCTTCTCGT CCCATAAAAA CATTTAAGAA TTTTAACTCA AAAACCAAAT TCAATAAACC AATACCTCTA AGACAGCTTA TGCCTCGTCA AGCCATTCAT 
GO589        CAAACAACGA ATAAATAGGA AAATTGTCAA ACTCTATAGG GTCTTCTCGT CCCATAAAAA CATTTAAGAA TTTTAACTCA AAAACCAAAT TCAATAAACC AATACCTCTA AGACAGCTTA TGTCTCGTCA AGCCATTCAT 
MT590        CAAACAACGA ATAAATAGGA AAATTGTCAA ACTCTATAGG GTCTTCTCGT CCCACAAAAA CATTTAAGAA TTTTAACTCA AAAACCAAAT TCAATAAACC AATACCTCTA AGACAGCTTA TGCCTCGTCA AGCCATTCAT 
MG591        CAAACAACGA ATAAATAGGA AAATTGTCAA ACTCTATAGG GTCTTCTCGT CCCATAAAAA CATTTAAGAA TTTTAACTCA AAAACCAAAT TCAATAAACC AATACCTCTA AGACAGCTTA TGTCTCGTCA AGCCATTCAT 
GO592        CAAACAACGA ATAAATAGGA AAATTGTCAA ACTCTATAGG GTCTTCTCGT CCCATAAAAA CATTTAAGAA TTTTAACTCA AAAACCAAAT TCAATAAACC AATACCTCTA AGACAGCTTA TGTCTCGTCA AGCCATTCAT 
MS593        CAAACAACGA ATAAATAGGA AAATTGTCAA ACTCTATAGG GTCTTCTCGT CCCATAAAAA CATTTAAGAA TTTTAACTCA AAAACCAAAT TCAATAAACC AATACCTCTA AGACAGCTTA TGTCTCGTCA AGCCATTCAT 
MS594        CAAACAACGA ATAAATAGGA AAATTGTCAA ACTCTATAGG GTCTTCTCGT CCCATAAAAA CATTTAAGAA TTTTAACTCA AAAACCAAAT TCAATAAACC AATACCTCTA AGACAGCTTA TGCCTCGTCA AGCCATTCAT 
MS595        CAAACAACGA ATAAATAGGA AAATTGTCAA ACTCTATAGG GTCTTCTCGT CCCATAAAAA CATTTAAGAA TTTTAACTCA AAAACCAAAT TCAATAAACC AATACCTCTA AGACAGCTTA TGCCTCGTCA AGCCATTCAT 
MS596        CAAACAACGA ATAAATAGGA AAATTGTCAA ACTCTATAGG GTCTTCTCGT CCCATAAAAA CATTTAAGAA TTTTAACTCA AAAACCAAAT TCAATAAACC AATACCTCTA AGACAGCTTA TGCCTCGTCA AGCCATTCAT 
MS597        CAAACAACGA ATAAATAGGA AAATTGTCAA ACTCTATAGG GTCTTCTCGT CCCATAAAAA CATTTAAGAA TTTTAACTCA AAAACCAAAT TCAATAAACC AATACCTCTA AGACAGCTTA TGCCTCGTCA AGCCATTCAT 
MS598        CAAACAACGA ATAAATAGGA AAATTGTCAA ACTCTATAGG GTCTTCTCGT CCCATAAAAA CATTTAAGAA TTTTAACTCA AAAACCAAAT TCAATAAACC AATACCTCTA AGACAGCTTA TGCCTCGTCA AGCCATTCAT 
MS599        CAAACAACGA ATAAATAGGA AAATTGTCAA ACTCTATAGG GTCTTCTCGT CCCATAAAAA CATTTAAGAA TTTTAACTCA AAAACCAAAT TCAATAAACC AATACCTCTA AGACAGCTTA TGCCTCGTCA AGCCATTCAT 
MT600        CAAACAACGA ATAAATAGGA AAATTGTCAA ACTCTATAGG GTCTTCTCGT CCCATAAAAA CATTTAAGAA TTTTAACTCA AAAACCAAAT TCAATAAACC AATACCTCTA AGACAGCTTA TGCCTCGTCA AGCCATTCAT 
MS601        CAAACAACGA ATAAATAGGA AAATTGTCAA ACTCTATAGG GTCTTCTCGT CCCATAAAAA CATTTAAGAA TTTTAACTCA AAAACCAAAT TCAATAAACC AATACCTCTA AGACAGCTTA TGCCTCGTCA AGCCATTCAT 
MS602        CAAACAACGA ATAAATAGGA AAATTGTCAA ACTCTATAGG GTCTTCTCGT CCCATAAAAA CATTTAAGAA TTTTAACTCA AAAACCAAAT TCAATAAACC AATACCTCTA AGACAGCTTA TGCCTCGTCA AGCCATTCAT 
MS603        CAAACAACGA ATAAATAGGA AAATTGTCAA ACTCTATAGG GTCTTCTCGT CCCATAAAAA CATTTAAGAA TTTTAACTCA AAAACCAAAT TCAATAAACC AATACCTCTA AGACAGCTTA TGCCTCGTCA AGCCATTCAT 
GO604        CAAACAACGA ATAAATAGGA AAATTGTCAA ACTCTATAGG GTCTTCTCGT CCCATAAAAA CATTTAAGAA TTTTAACTCA AAAACCAAAT TCAATAAACC AATACCTCTA AGACAGCTTA TGTCTCGTCA AGCCATTCAT 
PB605        CAAACAACGA ATAAATAGGA AAATTGTCAA ACTCTATAGG GTCTTCTCGT CCCATAAAAA CATTTAAGAA TTTTAACTCA AAAACCAAAT TCAATAAACC AATACCTCTA AGACAGCTTA TGTCTCGTCA AGCCATTCAT 
PB606        CAAACAACGA ATAAATAGGA AAATTGTCAA ACTCTATAGG GTCTTCTCGT CCCATAAAAA CATTTAAGAA TTTTAACTCA AAAACCAAAT TCAATAAACC AATACCTCTA AGACAGCTTA TGTCTCGTCA AGCCATTCAT 

             ....|....| ....|....| ....|....| ....|....| ....|....| ....|....| ....|....| ....|....| ....|....| ....|....| ....|....| ....|....| .
                285        295        305        315        325        335        345        355        365        375        385        395                             
JAB88        ACCAGATCAC AATTAAAGAA CTAATGATTA TGCTACCTTT GCACGGTCAA AATACCGCGG CCCTTCAACT -CTAAGTCAG TGGGCAGGCC ATACTTCAAA AACTGACAAG AAAAGATGTT T
JAB89        ACCAGATCAC AATTAAAGAA CTAATGATTA TGCTACCTTT GCACGGTCAA AATACCGCGG CCCTTCAACT -CTAAGTCAG TGGGCAGGCC ATACTTCAAA AACTGACAAG AAAAGATGTT T
JAB90        ACCAGATCAC AATTAAAGAA CTAATGATTA TGCTACCTTT GCACGGTCAA AATACCGCGG CCCTTCAACT -CTAAGTCAG TGGGCAGGCC ATACTTCAAA AACTGACAAG AAAAGATGTT T
JAB91        ACCAGATCAC AATTAAAGAA CTAATGATTA TGCTACCTTT GCACGGTCAA AATACCGCGG CCCTTCAACT -CTAAGTCAG TGGGCAGGCC ATACTTCAAA AACTGACAAG AAAAGATGTT T
JAB92        ACCAGATCAC AATTAAAGAA CTAATGATTA TGCTACCTTT GCACGGTCAA AATACCGCGG CCCTTCAACT -CTAAGTCAG TGGGCAGGCC ATACTTCAAA AACTGACAAG AAAAGATGTT T
JAB93        ACCAGATCAC AATTAAAGAA CTAATGATTA TGCTACCTTT GCACGGTCAA AATACCGCGG CCCTTCAACT -CTAAGTCAG TGGGCAGGCC ATACTTCAAA AACTGACAAG AAAAGATGTT T
JAB94        ACCAGATCAC AATTAAAGAA CTAATGATTA TGCTACCTTT GCACGGTCAA AATACCGCGG CCCTTCAACT -CTAAGTCAG TGGGCAGGCC ATACTTCAAA AACTGACAAG AAAAGATGTT T
JAB95        ACCAGATCAC AATTAAAGAA CTAATGATTA TGCTACCTTT GCACGGTCAA AATACCGCGG CCCTTCAACT -CTAAGTCAG TGGGCAGGCC ATACTTCAAA AACTGACAAG AAAAGATGTT T
MS179        ACCAGATCAC AATTAAAGAA CTAATGATTA TGCTACCTTT GCACGGTCAA AATACCGCGG CCCTTCAACT -CTAAGTCAG TGGGCAGGCC ATACTTCAAA AACTAACAAG AAAAGATGTT T
MS180        ACCAGATCAC AATTAAAGAA CTAATGATTA TGCTACCTTT GCACGGTCAA AATACCGCGG CCCTTCAACT -CTAAGTCAG TGGGCAGGCC ATACTTCAAA AACTAACAAG AAAAGATGTT T
MS181        ACCAGATCAC AATTAAAGAA CTAATGATTA TGCTACCTTT GCACGGTCAA AATACCGCGG CCCTTCAACT -CTAAGTCAG TGGGCAGGCC ATACTTCAAA AACTAACAAG AAAAGATGTT T
MS182        ACCAGATCAC AATTAAAGAA CTAATGATTA TGCTACCTTT GCACGGTCAA AATACCGCGG CCCTTCAACT -CTAAGTCAG TGGGCAGGCC ATACTTCAAA AACTAACAAG AAAAGATGTT T
MS183        ACCAGATCAC AATTAAAGAA CTAATGATTA TGCTACCTTT GCACGGTCAA AATACCGCGG CCCTTCAACT -CTAAGTCAG TGGGCAGGCC ATACTTCAAA AACTAACAAG AAGAGATGTT T
MS184        ACCAGATCAC AATTAAAGAA CTAATGATTA TGCTACCTTT GCACGGTCAA AATACCGCGG CCCTTCAACT -CTAAGTCAG TGGGCAGGCC ATACTTCAAA AACTAACAAG AAAAGATGTT T
MS185        ACCAGATCAC AATTAAAGAA CTAATGATTA TGCTACCTTT GCACGGTCAA AATACCGCGG CCCTTCAACT -CTAAGTCAG TGGGCAGGCC ATACTTCAAA AACTAACAAG AAAAGATGTT T
RO156        ACCAGATCAC AATTAAAGAA CTAATGATTA TGCTACCTTT GCACGGTCAA AATACCGCGG CCCTTCAACT -CTAAGTCAG TGGGCAGGCC ATACTTCAAA AACTAACAAG AAAAGATGTT T
RO158        ACCAGATCAC AATTAAAGAA CTAATGATTA TGCTACCTTT GCACGGTCAA AATACCGCGG CCCTTCAACT -CTAAGTCAG TGGGCAGGCC ATACTTCAAA AACTAACAAG AAAAGATGTT T
RO159        ACCAGATCAC AATTAAAGAA CTAATGATTA TGCTACCTTT GCACGGTCAA AATACCGCGG CCCTTCAACT -CTAAGTCAG TGGGCAGGCC ATACTTCAAA AACTAACAAG AAAAGATGTT T
RO161        ACCAGATCAC AATTAAAGAA CTAATGATTA TGCTACCTTT GCACGGTCAA AATACCGCGG CCCTTCAACT -CTAAGTCAG TGGGCAGGCC ATACTTCAAA AACTAACAAG AAAAGATGTT T
RO162        ACCAGATCAC AATTAAAGAA CTAATGATTA TGCTACCTTT GCACGGTCAA AATACCGCGG CCCTTCAACT -CTAAGTCAG TGGGCAGGCC ATACTTCAAA AACTAACAAG AAAAGATGTT T
RO163        ACCAGATCAC AATTAAAGAA CTAATGATTA TGCTACCTTT GCACGGTCAA AATACCGCGG CCCTTCAACT -CTAAGTCAG TGGGCAGGCC ATACTTCAAA AACTAACAAG AAAAGATGTT T
RO164        ACCAGATCAC AATTAAAGAA CTAATGATTA TGCTACCTTT GCACGGTCAA AATACCGCGG CCCTTCAACT -CTAAGTCAG TGGGCAGGCC ATACTTCAAA AACTAACAAG AAAAGATGTT T
RO165        ACCAGATCAC AATTAAAGAA CTAATGATTA TGCTACCTTT GCACGGTCAA AATACCGCGG CCCTTCAACT -CTAAGTCAG TGGGCAGGCC ATACTTCAAA AACTAACAAG AAAAGATGTT T
RO166        ACCAGATCAC AATTAAAGAA CTAATGATTA TGCTACCTTT GCACGGTCAA AATACCGCGG CCCTTCAACT TCCAAGTCAG TGGGCAGGCC ATACTTCAAA AACTAACAAG AAAAGATGTT T
RO167        ACCAGATCAC AATTAAAGAA CTAATGATTA TGCTACCTTT GCACGGTCAA AATACCGCGG CCCTTCAACT TCCAAGTCAG TGGGCAGGCC ATACTTCAAA AACTAACAAG AAAAGATGTT T
RO168        ACCAGATCAC AATTAAAGAA CTAATGATTA TGCTACCTTT GCACGGTCAA AATACCGCGG CCCTTCAACT TCCAAGTCAG TGGGCAGGCC ATACTTCAAA AACTAACAAG AAAAGATGTT T
RO170        ACCAGATCAC AATTAAAGAA CTAATGATTA TGCTACCTTT GCACGGTCAA AATACCGCGG CCCTTCAACT -CTAAGTCAG TGGGCAGGCC ATACTTCAAA AACTAACAAG AAAAGATGTT T
RO171        ACCAGATCAC AATTAAAGAA CTAATGATTA TGCTACCTTT GCACGGTCAA AATACCGCGG CCCTTCAACT -CTAAGTCAG TGGGCAGGCC ATACTTCAAA AACTAACAAG AAAAGATGTT T
RO172        ACCAGATCAC AATTAAAGAA CTAATGATTA TGCTACCTTT GCACGGTCAA AATACCGCGG CCCTTCAACT -CCAAGTCAG TGGGCAGGCC ATACTTCAAA AACTAACAAG AAAAGATGTT T
RO173        ACCAGATCAC AATTAAAGAA CTAATGATTA TGCTACCTTT GCACGGTCAA AATACCGCGG CCCTTCAACT -CTAAGTCAG TGGGCAGGCC ATACTTCAAA AACTAACAAG AAAAGATGTT T
RO174        ACCAGATCAC AATTAAAGAA CTAATGATTA TGCTACCTTT GCACGGTCAA AATACCGCGG CCCTTCAACT -CTAAGTCAG TGGGCAGGCC ATACTTCAAA AACTAACAAG AAAAGATGTT T
RO175        ACCAGATCAC AATTAAAGAA CTAATGATTA TGCTACCTTT GCACGGTCAA AATACCGCGG CCCTTCAACT -CTAAGTCAG TGGGCAGGCC ATACTTCAAA AACTAACAAG AAAAGATGTT T
RO176        ACCAGATCAC AATTAAAGAA CTAATGATTA TGCTACCTTT GCACGGTCAA AATACCGCGG CCCTTCAACT -CTAAGTCAG TGGGCAGGCC ATACTTCAAA AACTAACAAG AAAAGATGTT T
RO177        ACCAGATCAC AATTAAAGAA CTAATGATTA TGCTACCTTT GCACGGTCAA AATACCGCGG CCCTTCAACT -CTAAGTCAG TGGGCAGGCC ATACTTCAAA AACTAACAAG AAAAGATGTT T
RO178        ACCAGATCAC AATTAAAGAA CTAATGATTA TGCTACCTTT GCACGGTCAA AATACCGCGG CCCTTCAACT -CTAAGTCAG TGGGCAGGCC ATACTTCAAA AACTAACAAG AAAAGATGTT T
RDOM194      ACCAGATCAC AATTAAAGAA CTAATGATTA TGCTACCTTT GCACGGTCAA AATACCGCGG CCCTTCAACT -CTAAGTCAG TGGGCAGGCC ATACTTCAAA AACTAACAAG AAAAGATGTT T
PRICO195     ACCAGATCAC AATTAAAGAA CTAATGATTA TGCTACCTTT GCACGGTCAA AATACCGCGG CCCTTCAACT -CTAAGTCAG TGGGCAGGCC ATACTTCAAA AACTAACAAG AAAAGATGTT T
MEX197       ACCAGATCAC AATTAAAGAA CTAATGATTA TGCTACCTTT GCACGGTCAA AATACCGCGG CCCTTCAACT -CTAAGTCAG TGGGCAGGCC ATACTTCAAA AACTAACAAG AAAAGATGTT T
GTM198       ACCAGATCAC AATTAAAGAA CTAATGATTA TGCTACCTTT GCACGGTCAA AATACCGCGG CCCTTCAACT -CTAAGTCAG TGGGCAGGCC ATACTTCAAA AACTAACAAG AAAAGATGTT T
SKN199       ACCAGATCAC AATTAAAGAA CTAATGATTA TGCTACCTTT GCACGGTCAA AATACCGCGG CCCTTCAACT -CTAAGTCAG TGGGCAGGCC ATACTTCAAA AACTAACAAG AAAAGATGTT T
SUR200       ACCAGATCAC AATTAAAGAA CTAATGATTA TGCTACCTTT GCACGGTCAA AATACCGCGG CCCTTCAACT -CTAAGTCAG TGGGCAGGCC ATACTTCAAA AACTAACAAG AAAAGATGTT T
DOM201       ACCAGATCAC AATTAAAGAA CTAATGATTA TGCTACCTTT GCACGGTCAA AATACCGCGG CCCTTCAACT -CTAAGTCAG TGGGCAGGCC ATACTTCAAA AACTAACAAG AAAAGATGTT T
EQUA202      ACCAGATCAC AATTAAAGAA CTAATGATTA TGCTACCTTT GCACGGTCAA AATACCGCGG CCCTTCAACT -CTAAGTCAG TGGGCAGGCC ATACTTCAAA AACTAACAAG AAAAGATGTT T
WIND203      ACCAGATCAC AATTAAAGAA CTAATGATTA TGCTACCTTT GCACGGTCAA AATACCGCGG CCCTTCAACT -CTAAGTCAG TGGGCAGGCC ATACTTCAAA AACTAACAAG AAAAGATGTT T
PR267        ACCAGATCAC AATTAAAGAA CTAATGATTA TGCTACCTTT GCACGGTCAA AATACCGCGG CCCTTCAACT -CTAAGTCAG TGGGCAGGCC ATACTTCAAA AACTAACAAG AAAAGATGTT T
PR268        ACCAGATCAC AATTAAAGAA CTAATGATTA TGCTACCTTT GCACGGTCAA AATACCGCGG CCCTTCAACT -CTAAGTCAG TGGGCAGGCC ATACTTCAAA AACTAACAAG AAAAGATGTT T
PR269        ACCAGATCAC AATTAAAGAA CTAATGATTA TGCTACCTTT GCACGGTCAA AATACCGCGG CCCTTCAACT -CTAAGTCAG TGGGCAGGCC ATACTTCAAA AACTAACAAG AAAAGATGTT T
MT270        ACCAGATCAC AATTAAAGAA CTAATGATTA TGCTACCTTT GCACGGTCAA AATACCGCGG CCCTTCAACT -CTAAGTCAG TGGGCAGGCC ATACTTCAAA AACTAACAAG AAAAGATGTT T
MT271        ACCAGATCAC AATTAAAGAA CTAATGATTA TGCTACCTTT GCACGGTCAA AATACCGCGG CCCTTCAACT -CTAAGTCAG TGGGCAGGCC ATACTTCAAA AACTAACAAG AAAAGATGTT T
MT272        ACCAGATCAC AATTAAAGAA CTAATGATTA TGCTACCTTT GCACGGTCAA AATACCGCGG CCCTTCAACT -CTAAGTCAG TGGGCAGGCC ATACTTCAAA AACTAACAAG AAAAGATGTT T
MT273        ACCAGATCAC AATTAAAGAA CTAATGATTA TGCTACCTTT GCACGGTCAA AATACCGCGG CCCTTCAACT -CTAAGTCAG TGGGCAGGCC ATACTTCAAA AACTAACAAG AAAAGATGTT T
MT274        ACCAGATCAC AATTAAAGAA CTAATGATTA TGCTACCTTT GCACGGTCAA AATACCGCGG CCCTTCAACT -CTAAGTCAG TGGGCAGGCC ATACTTCAAA AACTAACAAG AAAAGATGTT T
MT275        ACCAGATCAC AATTAAAGAA CTAATGATTA TGCTACCTTT GCACGGTCAA AATACCGCGG CCCTTCAACT -CTAAGTCAG TGGGCAGGCC ATACTTCAAA AACTAACAAG AAAAGATGTT T
MT276        ACCAGATCAC AATTAAAGAA CTAATGATTA TGCTACCTTT GCACGGTCAA AATACCGCGG CCCTTCAACT -CTAAGTCAG TGGGCAGGCC ATACTTCAAA AACTAACAAG AAAAGATGTT T
MT277        ACCAGATCAC AATTAAAGAA CTAATGATTA TGCTACCTTT GCACGGTCAA AATACCGCGG CCCTTCAACT -CTAAGTCAG TGGGCAGGCC ATACTTCAAA AACTAACAAG AAAAGATGTT T
MT278        ACCAGATCAC AATTAAAGAA CTAATGATTA TGCTACCTTT GCACGGTCAA AATACCGCGG CCCTTCAACT -CTAAGTCAG TGGGCAGGCC ATACTTCAAA AACTAACAAG AAAAGATGTT T
MT279        ACCAGATCAC AATTAAAGAA CTAATGATTA TGCTACCTTT GCACGGTCAA AATACCGCGG CCCTTCAACT -CTAAGTCAG TGGGCAGGCC ATACTTCAAA AACTAACAAG AAAAGATGTT T
PB280        ACCAGATCAC AATTAAAGAA CTAATGATTA TGCTACCTTT GCACGGTCAA AATACCGCGG CCCTTCAACT -CCAAGTCAG TGGGCAGGCC ATACTTCAAA AACTGACAAG AAAAGATGTT T
PB281        ACCAGATCAC AATTAAAGAA CTAATGATTA TGCTACCTTT GCACGGTCAA AATACCGCGG CCCTTCAACT -CTAAGTCAG TGGGCAGGCC ATACTTCAAA AACTGACAAG AAAAGATGTT T
PB282        ACCAGATCAC AATTAAAGAA CTAATGATTA TGCTACCTTT GCACGGTCAA AATACCGCGG CCCTTCAACT -CTAAGTCAG TGGGCAGGCC ATACTTCAAA AACTGACAAG AAAAGATGTT T
MG283        ACCAGATCAC AATTAAAGAA CTAATGATTA TGCTACCTTT GCACGGTCAA AATACCGCGG CCCTTCAACT -CTAAGTCAG TGGGCAGGCC ATACTTCAAA AACTGACAAG AAAAGATGTT T
PB298        ACCAGATCAC AATTAAAGAA CTAATGATTA TGCTACCTTT GCACGGTCAA AATACCGCGG CCCTTCAACT -CTAAGTCAG TGGGCAGGCC ATACTTCAAA AACTGACAAG AAAAGATGTT T
CE299        ACCAGATCAC AATTAAAGAA CTAATGATTA TGCTACCTTT GCACGGTCAA AATACCGCGG CCCTTCAACT -CTAAGTCAG TGGGCAGGCC ATACTTCAAA AACTAACAAG AAAAGATGTT T
GO300        ACCAGATCAC AATTAAAGAA CTAATGATTA TGCTACCTTT GCACGGTCAA AATACCGCGG CCCTTCAACT -CTAAGTCAG TGGGCAGGCC ATACTTCAAA AACTAACAAG AAAAGATGTT T
MA301        ACCAGATCAC AATTAAAGAA CTAATGATTA TGCTACCTTT GCACGGTCAA AATACCGCGG CCCTTCAACT -CTAAGTCAG TGGGCAGGCC ATACTTCAAA AACTAACAAG AAAAGATGTT T
MA302        ACCAGATCAC AATTAAAGAA CTAATGATTA TGCTACCTTT GCACGGTCAA AATACCGCGG CCCTTCAACT -CTAAGTCAG TGGGCAGGCC ATACTTCAAA AACTAACAAG AAAAGATGTT T
MA303        ACCAGATCAC AATTAAAGAA CTAATGATTA TGCTACCTTT GCACGGTCAA AATACCGCGG CCCTTCAACT -CTAAGTCAG TGGGCAGGCC ATACTTCAAA AACTAACAAG AAAAGATGTT T
MA304        ACCAGATCAC AATTAAAGAA CTAATGATTA TGCTACCTTT GCACGGTCAA AATACCGCGG CCCTTCAACT -CTAAGTCAG TGGGCAGGCC ATACTTCAAA AACTAACAAG AAAAGATGTT T
PA306        ACCAGATCAC AATTAAAGAA CTAATGATTA TGCTACCTTT GCACGGTCAA AATACCGCGG CCCTTCAACT -CTAAGTCAG TGGGCAGGCC ATACTTCAAA AACTAACAAG AAAAGATGTT T
PA307        ACCAGATCAC AATTAAAGAA CTAATGATTA TGCTACCTTT GCACGGTCAA AATACCGCGG CCCTTCAACT -CTAAGTCAG TGGGCAGGCC ATACTTCAAA AACTGACAAG AAAAGATGTT T
TO309        ACCAGATCAC AATTAAAGAA CTAATGATTA TGCTACCTTT GCACGGTCAA AATACCGCGG CCCTTCAACT -CTAAGTCAG TGGGCAGGCC ATACTTCAAA AACTAACAAG AAAAGATGTT T
TO310        ACCAGATCAC AATTAAAGAA CTAATGATTA TGCTACCTTT GCACGGTCAA AATACCGCGG CCCTTCAACT -CTAAGTCAG TGGGCAGGCC ATACTTCAAA AACTAACAAG AAAAGATGTT T
TO311        ACCAGATCAC AATTAAAGAA CTAATGATTA TGCTACCTTT GCACGGTCAA AATACCGCGG CCCTTCAACT -CTAAGTCAG TGGGCAGGCC ATACTTCAAA AACTAACAAG AAAAGATGTT T
PB297        ACCAGATCAC AATTAAAGAA CTAATGATTA TGCTACCTTT GCACGGTCAA AATACCGCGG CCCTTCAACT -CTAAGTCAG TGGGCAGGCC ATACTTCAAA AACTGACAAG AAAAGATGTT T
MG347        ACCAGATCAC AATTAAAGAA CTAATGATTA TGCTACCTTT GCACGGTCAA AATACCGCGG CCCTTCAACT -CTAAGTCAG TGGGCAGGCC ATACTTCAAA AACTGACAAG AAAAGATGTT T
MG348        ACCAGATCAC AATTAAAGAA CTAATGATTA TGCTACCTTT GCACGGTCAA AATACCGCGG CCCTTCAACT -CTAAGTCAG TGGGCAGGCC ATACTTCAAA AACTGACAAG AAAAGATGTT T
AL349        ACCAGATCAC AATTAAAGAA CTAATGATTA TGCTACCTTT GCACGGTCAA AATACCGCGG CCCTTCAACT -CTAAGTCAG TGGGCAGGCC ATACTTCAAA AACTGACAAG AAAAGATGTT T
SE350        ACCAGATCAC AATTAAAGAA CTAATGATTA TGCTACCTTT GCACGGTCAA AATACCGCGG CCCTTCAACT -CTAAGTCAG TGGGCAGGCC ATACTTCAAA AACTGACAAG AAAAGATGTT T
TAN351       ACCAGATCAC AATTAAAGAA CTAATGATTA TGCTACCTTT GCACGGTCAA AATACCGCGG CCCTTCAACT -CTAAGTCAG TGGGCAGGCC ATACTTCAAA AACTGACAAG AAAAGATGTT T
PGUAI352     ACCAGATCAC AATTAAAGAA CTAATGATTA TGCTACCTTT GCACGGTCAA AATACCGCGG CCCTTCAACT -CTAAGTCAG TGGGCAGGCC ATACTTCAAA AACTAACAAG AAAAGATGTT T
PGUAI353     ACCAGATCAC AATTAAAGAA CTAATGATTA TGCTACCTTT GCACGGTCAA AATACCGCGG CCCTTCAACT -CTAAGTCAG TGGGCAGGCC ATACTTCAAA AACTAACAAG AAAAGATGTT T
PGUAI354     ACCAGATCAC AATTAAAGAA CTAATGATTA TGCTACCTTT GCACGGTCAA AATACCGCGG CCCTTCAACT -CTAAGTCAG TGGGCAGGCC ATACTTCAAA AACTAACAAG AAAAGATGTT T
PGUAI355     ACCAGATCAC AATTAAAGAA CTAATGATTA TGCTACCTTT GCACGGTCAA AATACCGCGG CCCTTCAACT -CTAAGTCAG TGGGCAGGCC ATACTTCAAA AACTAACAAG AAGAGATGTT T
PGUAI356     ACCAGATCAC AATTAAAGAA CTAATGATTA TGCTACCTTT GCACGGTCAA AATACCGCGG CCCTTCAACT -CTAAGTCAG TGGGCAGGCC ATACTTCAAA AACTAACAAG AAGAGATGTT T
PGUAI357     ACCAGATCAC AATTAAAGAA CTAATGATTA TGCTACCTTT GCACGGTCAA AATACCGCGG CCCTTCAACT -CTAAGTCAG TGGGCAGGCC ATACTTCAAA AACTAACAAG AAAAGATGTT T
PMA358       ACCAGATCAC AATTAAAGAA CTAATGATTA TGCTACCTTT GCACGGTCAA AATACCGCGG CCCTTCAACT -CTAAGTCAG TGGGCAGGCC ATACTTCAAA AACTAACAAG AAAAGATGTT T
PMA359       ACCAGATCAC AATTAAAGAA CTAATGATTA TGCTACCTTT GCACGGTCAA AATACCGCGG CCCTTCAACT -CTAAGTCAG TGGGCAGGCC ATACTTCAAA AACTAACAAG AAAAGATGTT T
PMA360       ACCAGATCAC AATTAAAGAA CTAATGATTA TGCTACCTTT GCACGGTCAA AATACCGCGG CCCTTCAACT -CTAAGTCAG TGGGCAGGCC ATACTTCAAA AACTAACAAG AAAAGATGTT T
PMA361       ACCAGATCAC AATTAAAGAA CTAATGATTA TGCTACCTTT GCACGGTCAA AATACCGCGG CCCTTCAACT -CTAAGTCAG TGGGCAGGCC ATACTTCAAA AACTAACAAG AAAAGATGTT T
PMA362       ACCAGATCAC AATTAAAGAA CTAATGATTA TGCTACCTTT GCACGGTCAA AATACCGCGG CCCTTCAACT -CTAAGTCAG TGGGCAGGCC ATACTTCAAA AACTAACAAG AAAAGATGTT T
PMA363       ACCAGATCAC AATTAAAGAA CTAATGATTA TGCTACCTTT GCACGGTCAA AATACCGCGG CCCTTCAACT -CTAAGTCAG TGGGCAGGCC ATACTTCAAA AACTAACAAG AAAAGATGTT T
PMA364       ACCAGATCAC AATTAAAGAA CTAATGATTA TGCTACCTTT GCACGGTCAA AATACCGCGG CCCTTCAACT CTCAAGTCAG TGGGCAGGCC ATACTTCAAA AACTAACAAG AAAAGATGTT T
PRU365       ACCAGATCAC AATTAAAGAA CTAATGATTA TGCTACCTTT GCACGGTCAA AATACCGCGG CCCTTCAACT -CTAAGTCAG TGGGCAGGCC ATACTTCAAA AACTAACAAG AAAAGATGTT T
PRU366       ACCAGATCAC AATTAAAGAA CTAATGATTA TGCTACCTTT GCACGGTCAA AATACCGCGG CCCTTCAACT -CTAAGTCAG TGGGCAGGCC ATACTTCAAA AACTAACAAG AAAAGATGTT T
PRU367       ACCAGATCAC AATTAAAGAA CTAATGATTA TGCTACCTTT GCACGGTCAA AATACCGCGG CCCTTCAACT -CTAAGTCAG TGGGCAGGCC ATACTTCAAA AACTAACAAG AAAAGATGTT T
PRU368       ACCAGATCAC AATTAAAGAA CTAATGATTA TGCTACCTTT GCACGGTCAA AATACCGCGG CCCTTCAACT -CTAAGTCAG TGGGCAGGCC ATACTTCAAA AACTAACAAG AAAAGATGTT T
PRU369       ACCAGATCAC AATTAAAGAA CTAATGATTA TGCTACCTTT GCACGGTCAA AATACCGCGG CCCTTCAACT -CTAAGTCAG TGGGCAGGCC ATACTTCAAA AACTAACAAG AAAAGATGTT T
PRU370       ACCAGATCAC AATTAAAGAA CTAATGATTA TGCTACCTTT GCACGGTCAA AATACCGCGG CCCTTCAACT -CTAAGTCAG TGGGCAGGCC ATACTTCAAA AACTAACAAG AAAAGATGTT T
PRU371       ACCAGATCAC AATTAAAGAA CTAATGATTA TGCTACCTTT GCACGGTCAA AATACCGCGG CCCTTCAACT -CTAAGTCAG TGGGCAGGCC ATACTTCAAA AACTAACAAG AAAAGATGTT T
PRU372       ACCAGATCAC AATTAAAGAA CTAATGATTA TGCTACCTTT GCACGGTCAA AATACCGCGG CCCTTCAACT -CTAAGTCAG TGGGCAGGCC ATACTTCAAA AACTAACAAG AAAAGATGTT T
BOL373       ACCAGATCAC AATTAAAGAA CTAATGATTA TGCTACCTTT GCACGGTCAA AATACCGCGG CCCTTCAACT -CTAAGTCAG TGGGCAGGCC ATACTTCAAA AACTAACAAG AAAAGATGTT T
BOL374       ACCAGATCAC AATTAAAGAA CTAATGATTA TGCTACCTTT GCACGGTCAA AATACCGCGG CCCTTCAACT -CTAAGTCAG TGGGCAGGCC ATACTTCAAA AACTAACAAG AAAAGATGTT T
BOL375       ACCAGATCAC AATTAAAGAA CTAATGATTA TGCTACCTTT GCACGGTCAA AATACCGCGG CCCTTCAACT -CTAAGTCAG TGGGCAGGCC ATACTTCAAA AACTAACAAG AAAAGATGTT T
BOL376       ACCAGATCAC AATTAAAGAA CTAATGATTA TGCTACCTTT GCACGGTCAA AATACCGCGG CCCTTCAACT -CTAAGTCAG TGGGCAGGCC ATACTTCAAA AACTAACAAG AAAAGATGTT T
BOL377       ACCAGATCAC AATTAAAGAA CTAATGATTA TGCTACCTTT GCACGGTCAA AATACCGCGG CCCTTCAACT -CTAAGTCAG TGGGCAGGCC ATACTTCAAA AACTAACAAG AAAAGATGTT T
BOL378       ACCAGATCAC AATTAAAGAA CTAATGATTA TGCTACCTTT GCACGGTCAA AATACCGCGG CCCTTCAACT -CTAAGTCAG TGGGCAGGCC ATACTTCAAA AACTAACAAG AAAAGATGTT T
VEN379       ACCAGATCAC AATTAAAGAA CTAATGATTA TGCTACCTTT GCACGGTCAA AATACCGCGG CCCTTCAACT -CTAAGTCAG TGGGCAGGCC ATACTTCAAA AACTAACAAG AAAAGATGTT T
VEN380       ACCAGATCAC AATTAAAGAA CTAATGATTA TGCTACCTTT GCACGGTCAA AATACCGCGG CCCTTCAACT -CTAAGTCAG TGGGCAGGCC ATACTTCAAA AACTAACAAG AAAAGATGTT T
VEN381       ACCAGATCAC AATTAAAGAA CTAATGATTA TGCTACCTTT GCACGGTCAA AATACCGCGG CCCTTCAACT -CTAAGTCAG TGGGCAGGCC ATACTTCAAA AACTAACAAG AAAAGATGTT T
VEN382       ACCAGATCAC AATTAAAGAA CTAATGATTA TGCTACCTTT GCACGGTCAA AATACCGCGG CCCTTCAACT -CTAAGTCAG TGGGCAGGCC ATACTTCAAA AACTAACAAG AAAAGATGTT T
VEN383       ACCAGATCAC AATTAAAGAA CTAATGATTA TGCTACCTTT GCACGGTCAA AATACCGCGG CCCTTCAACT -CTAAGTCAG TGGGCAGGCC ATACTTCAAA AACTAACAAG AAAAGATGTT T
JAM384       ACCAGATCAC AATTAAAGAA CTAATGATTA TGCTACCTTT GCACGGTCAA AATACCGCGG CCCTTCAACT -CTAAGTCAG TGGGCAGGCC ATACTTCAAA AACTAACAAG AAAAGATGTT T
JAM385       ACCAGATCAC AATTAAAGAA CTAATGATTA TGCTACCTTT GCACGGTCAA AATACCGCGG CCCTTCAACT -CTAAGTCAG TGGGCAGGCC ATACTTCAAA AACTAACAAG AAAAGATGTT T
JAM387       ACCAGATCAC AATTAAAGAA CTAATGATTA TGCTACCTTT GCACGGTCAA AATACCGCGG CCCTTCAACT -CTAAGTCAG TGGGCAGGCC ATACTTCAAA AACTAACAAG AAAAGATGTT T
JAM388       ACCAGATCAC AATTAAAGAA CTAATGATTA TGCTACCTTT GCACGGTCAA AATACCGCGG CCCTTCAACT -CTAAGTCAG TGGGCAGGCC ATACTTCAAA AACTAACAAG AAAAGATGTT T
HON389       ACCAGATCAC AATTAAAGAA CTAATGATTA TGCTACCTTT GCACGGTCAA AATACCGCGG CCCTTCAACT -CTAAGTCAG TGGGCAGGCC ATACTTCAAA AACTAACAAG AAAAGATGTT T
HON390       ACCAGATCAC AATTAAAGAA CTAATGATTA TGCTACCTTT GCACGGTCAA AATACCGCGG CCCTTCAACT -CTAAGTCAG TGGGCAGGCC ATACTTCAAA AACTAACAAG AAAAGATGTT T
HON391       ACCAGATCAC AATTAAAGAA CTAATGATTA TGCTACCTTT GCACGGTCAA AATACCGCGG CCCTTCAACT -CTAAGTCAG TGGGCAGGCC ATACTTCAAA AACTAACAAG AAAAGATGTT T
HON392       ACCAGATCAC AATTAAAGAA CTAATGATTA TGCTACCTTT GCACGGTCAA AATACCGCGG CCCTTCAACT -CTAAGTCAG TGGGCAGGCC ATACTTCAAA AACTAACAAG AAAAGATGTT T
BLZ393       ACCAGATCAC AATTAAAGAA CTAATGATTA TGCTACCTTT GCACGGTCAA AATACCGCGG CCCTTCAACT -CTAAGTCAG TGGGCAGGCC ATACTTCAAA AACTAACAAG AAAAGATGTT T
BLZ394       ACCAGATCAC AATTAAAGAA CTAATGATTA TGCTACCTTT GCACGGTCAA AATACCGCGG CCCTTCAACT -CTAAGTCAG TGGGCAGGCC ATACTTCAAA AACTAACAAG AAAAGATGTT T
BLZ395       ACCAGATCAC AATTAAAGAA CTAATGATTA TGCTACCTTT GCACGGTCAA AATACCGCGG CCCTTCAACT -CTAAGTCAG TGGGCAGGCC ATACTTCAAA AACTAACAAG AAAAGATGTT T
NIC396       ACCAGATCAC AATTAAAGAA CTAATGATTA TGCTACCTTT GCACGGTCAA AATACCGCGG CCCTTCAACT -CTAAGTCAG TGGGCAGGCC ATACTTCAAA AACTAACAAG AAAAGATGTT T
NIC397       ACCAGATCAC AATTAAAGAA CTAATGATTA TGCTACCTTT GCACGGTCAA AATACCGCGG CCCTTCAACT -CTAAGTCAG TGGGCAGGCC ATACTTCAAA AACTAACAAG AAAAGATGTT T
NIC398       ACCAGATCAC AATTAAAGAA CTAATGATTA TGCTACCTTT GCACGGTCAA AATACCGCGG CCCTTCAACT -CTAAGTCAG TGGGCAGGCC ATACTTCAAA AACTAACAAG AAAAGATGTT T
GTM399       ACCAGATCAC AATTAAAGAA CTAATGATTA TGCTACCTTT GCACGGTCAA AATACCGCGG CCCTTCAACT -CTAAGTCAG TGGGCAGGCC ATACTTCAAA AACTAACAAG AAAAGATGTT T
GTM400       ACCAGATCAC AATTAAAGAA CTAATGATTA TGCTACCTTT GCACGGTCAA AATACCGCGG CCCTTCAACT -CTAAGTCAG TGGGCAGGCC ATACTTCAAA AACTAACAAG AAAAGATGTT T
GTM401       ACCAGATCAC AATTAAAGAA CTAATGATTA TGCTACCTTT GCACGGTCAA AATACCGCGG CCCTTCAACT -CTAAGTCAG TGGGCAGGCC ATACTTCAAA AACTAACAAG AAAAGATGTT T
MEX402       ACCAGATCAC AATTAAAGAA CTAATGATTA TGCTACCTTT GCACGGTCAA AATACCGCGG CCCTTCAACT -CTAAGTCAG TGGGCAGGCC ATACTTCAAA AACTAACAAG AAAAGATGTT T
MEX403       ACCAGATCAC AATTAAAGAA CTAATGATTA TGCTACCTTT GCACGGTCAA AATACCGCGG CCCTTCAACT -CTAAGTCAG TGGGCAGGCC ATACTTCAAA AACTAACAAG AAAAGATGTT T
TT405        ACCAGATCAC AATTAAAGAA CTAATGATTA TGCTACCTTT GCACGGTCAA AATACCGCGG CCCTTCAACT -CTAAGTCAG TGGGCAGGCC ATACTTCAAA AACTAACAAG AAAAGATGTT T
TT406        ACCAGATCAC AATTAAAGAA CTAATGATTA TGCTACCTTT GCACGGTCAA AATACCGCGG CCCTTCAACT -CTAAGTCAG TGGGCAGGCC ATACTTCAAA AACTAACAAG AAAAGATGTT T
BRW407       ACCAGATCAC AATTAAAGAA CTAATGATTA TGCTACCTTT GCACGGTCAA AATACCGCGG CCCTTCAACT -CTAAGTCAG TGGGCAGGCC ATACTTCAAA AACTAACAAG AAAAGATGTT T
BRW408       ACCAGATCAC AATTAAAGAA CTAATGATTA TGCTACCTTT GCACGGTCAA AATACCGCGG CCCTTCAACT -CTAAGTCAG TGGGCAGGCC ATACTTCAAA AACTAACAAG AAAAGATGTT T
BHM409       ACCAGATCAC AATTAAAGAA CTAATGATTA TGCTACCTTT GCACGGTCAA AATACCGCGG CCCTTCAACT -CTAAGTCAG TGGGCAGGCC ATACTTCAAA AACTAACAAG AAAAGATGTT T
BHM410       ACCAGATCAC AATTAAAGAA CTAATGATTA TGCTACCTTT GCACGGTCAA AATACCGCGG CCCTTCAACT -CTAAGTCAG TGGGCAGGCC ATACTTCAAA AACTAACAAG AAAAGATGTT T
STL411       ACCAGATCAC AATTAAAGAA CTAATGATTA TGCTACCTTT GCACGGTCAA AATACCGCGG CCCTTCAACT -CTAAGTCAG CGGGCAGGCC ATACTTCAAA AACTAACAAG AAAAGATGTT T
SKN412       ACCAGATCAC AATTAAAGAA CTAATGATTA TGCTACCTTT GCACGGTCAA AATACCGCGG CCCTTCAACT -CTAAGTCAG TGGGCAGGCC ATACTTCAAA AACTAACAAG AAAAGATGTT T
DOM413       ACCAGATCAC AATTAAAGAA CTAATGATTA TGCTACCTTT GCACGGTCAA AATACCGCGG CCCTTCAACT -CTAAGTCAG TGGGCAGGCC ATACTTCAAA AACTAACAAG AAAAGATGTT T
UST415       ACCAGATCAC AATTAAAGAA CTAATGATTA TGCTACCTTT GCACGGTCAA AATACCGCGG CCCTTCAACT -CTAAGTCAG TGGGCAGGCC ATACTTCAAA AACTAACAAG AAAAGATGTT T
CRICA416     ACCAGATCAC AATTAAAGAA CTAATGATTA TGCTACCTTT GCACGGTCAA AATACCGCGG CCCTTCAACT -CTAAGTCAG TGGGCAGGCC ATACTTCAAA AACTAACAAG AAAAGATGTT T
CAY417       ACCAGATCAC AATTAAAGAA CTAATGATTA TGCTACCTTT GCACGGTCAA AATACCGCGG CCCTTCAACT -CTAAGTCAG TGGGCAGGCC ATACTTCAAA AACTAACAAG AAAAGATGTT T
RDOM418      ACCAGATCAC AATTAAAGAA CTAATGATTA TGCTACCTTT GCACGGTCAA AATACCGCGG CCCTTCAACT -CCAAGTCAG TGGGCAGGCC ATACTTCAAA AACTAACAAG AAAAGATGTT T
GRAN419      ACCAGATCAC AATTAAAGAA CTAATGATTA TGCTACCTTT GCACGGTCAA AATACCGCGG CCCTTCAACT -CTAAGTCAG TGGGCAGGCC ATACTTCAAA AACTAACAAG AAAAGATGTT T
GUA420       ACCAGATCAC AATTAAAGAA CTAATGATTA TGCTACCTTT GCACGGTCAA AATACCGCGG CCCTTCAACT -CTAAGTCAG TGGGCAGGCC ATACTTCAAA AACTAACAAG AAAAGATGTT T
MG437        ACCAGATCAC AATTAAAGAA CTAATGATTA TGCTACCTTT GCACGGTCAA AATACCGCGG CCCTTCAACT -CTAAGTCAG TGGGCAGGCC ATACTTCAAA AACTGACAAG AAAAGATGTT T
MG438        ACCAGATCAC AATTAAAGAA CTAATGATTA TGCTACCTTT GCACGGTCAA AATACCGCGG CCCTTCAACT -CTAAGTCAG TGGGCAGGCC ATACTTCAAA AACTGACAAG AAAAGATGTT T
MG439        ACCAGATCAC AATTAAAGAA CTAATGATTA TGCTACCTTT GCACGGTCAA AATACCGCGG CCCTTCAACT -CTAAGTCAG TGGGCAGGCC ATACTTCAAA AACTGACAAG AAAAGATGTT T
MG440        ACCAGATCAC AATTAAAGAA CTAATGATTA TGCTACCTTT GCACGGTCAA AATACCGCGG CCCTTCAACT -CTAAGTCAG TGGGCAGGCC ATACTTCAAA AACTGACAAG AAAAGATGTT T
MG441        ACCAGATCAC AATTAAAGAA CTAATGATTA TGCTACCTTT GCACGGTCAA AATACCGCGG CCCTTCAACT -CTAAGTCAG TGGGCAGGCC ATACTTCAAA AACTGACAAG AAAAGATGTT T
MG442        ACCAGATCAC AATTAAAGAA CTAATGATTA TGCTACCTTT GCACGGTCAA AATACCGCGG CCCTTCAACT -CTAAGTCAG TGGGCAGGCC ATACTTCAAA AACTGACAAG AAAAGATGTT T
MG443        ACCAGATCAC AATTAAAGAA CTAATGATTA TGCTACCTTT GCACGGTCAA AATACCGCGG CCCTTCAACT -CTAAGTCAG TGGGCAGGCC ATACTTCAAA AACTGACAAG AAAAGATGTT T
MG444        ACCAGATCAC AATTAAAGAA CTAATGATTA TGCTACCTTT GCACGGTCAA AATACCGCGG CCCTTCAACT -CTAAGTCAG TGGGCAGGCC ATACTTCAAA AACTGACAAG AAAAGATGTT T
MG445        ACCAGATCAC AATTAAAGAA CTAATGATTA TGCTACCTTT GCACGGTCAA AATACCGCGG CCCTTCAACT -CTAAGTCAG TGGGCAGGCC ATACTTCAAA AACTGACAAG AAAAGATGTT T
ES446        ACCAGATCAC AATTAAAGAA CTAATGATTA TGCTACCTTT GCACGGTCAA AATACCGCGG CCCTTCAACT -CTAAGTCAG TGGGCAGGCC ATACTTCAAA AACTGACAAG AAAAGATGTT T
ES447        ACCAGATCAC AATTAAAGAA CTAATGATTA TGCTACCTTT GCACGGTCAA AATACCGCGG CCCTTCAACT -CTAAGTCAG TGGGCAGGCC ATACTTCAAA AACTGACAAG AAAAGATGTT T
ES448        ACCAGATCAC AATTAAAGAA CTAATGATTA TGCTACCTTT GCACGGTCAA AATACCGCGG CCCTTCAACT -CTAAGTCAG TGGGCAGGCC ATACTTCAAA AACTGACAAG AAAAGATGTT T
ES449        ACCAGATCAC AATTAAAGAA CTAATGATTA TGCTACCTTT GCACGGTCAA AATACCGCGG CCCTTCAACT -CTAAGTCAG TGGGCAGGCC ATACTTCAAA AACTGACAAG AAAAGATGTT T
ES450        ACCAGATCAC AATTAAAGAA CTAATGATTA TGCTACCTTT GCACGGTCAA AATACCGCGG CCCTTCAACT -CTAAGTCAG TGGGCAGGCC ATACTTCAAA AACTGACAAG AAAAGATGTT T
ES451        ACCAGATCAC AATTAAAGAA CTAATGATTA TGCTACCTTT GCACGGTCAA AATACCGCGG CCCTTCAACT -CTAAGTCAG TGGGCAGGCC ATACTTCAAA AACTGACAAG AAAAGATGTT T
ES452        ACCAGATCAC AATTAAAGAA CTAATGATTA TGCTACCTTT GCACGGTCAA AATACCGCGG CCCTTCAACT -CTAAGTCAG TGGGCAGGCC ATACTTCAAA AACTGACAAG AAAAGATGTT T
RJ453        ACCAGATCAC AATTAAAGAA CTAATGATTA TGCTACCTTT GCACGGTCAA AATACCGCGG CCCTTCAACT -CTAAGTCAG TGGGCAGGCC ATACTTCAAA AACTGACAAG AAAAGATGTT T
MG454        ACCAGATCAC AATTAAAGAA CTAATGATTA TGCTACCTTT GCACGGTCAA AATACCGCGG CCCTTCAACT -CTAAGTCAG TGGGCAGGCC ATACTTCAAA AACTGACAAG AAAAGATGTT T
MG455        ACCAGATCAC AATTAAAGAA CTAATGATTA TGCTACCTTT GCACGGTCAA AATACCGCGG CCCTTCAACT -CTAAGTCAG TGGGCAGGCC ATACTTCAAA AACTGACAAG AAAAGATGTT T
GO456        ACCAGATCAC AATTAAAGAA CTAATGATTA TGCTACCTTT GCACGGTCAA AATACCGCGG CCCTTCAACT -CTAAGTCAG TGGGCAGGCC ATACTTCAAA AACTAACAAG AAAAGATGTT T
PR469        ACCAGATCAC AATTAAAGAA CTAATGATTA TGCTACCTTT GCACGGTCAA AATACCGCGG CCCTTCAACT -CTAAGTCAG TGGGCAGGCC ATACTTCAAA AACTAACAAG AAGAGATGTT T
PR470        ACCAGATCAC AATTAAAGAA CTAATGATTA TGCTACCTTT GCACGGTCAA AATACCGCGG CCCTTCAACT -CTAAGTCAG TGGGCAGGCC ATACTTCAAA AACTAACAAG AAGAGATGTT T
PR471        ACCAGATCAC AATTAAAGAA CTAATGATTA TGCTACCTTT GCACGGTCAA AATACCGCGG CCCTTCAACT -CTAAGTCAG TGGGCAGGCC ATACTTCAAA AACTAACAAG AAGAGATGTT T
PR472        ACCAGATCAC AATTAAAGAA CTAATGATTA TGCTACCTTT GCACGGTCAA AATACCGCGG CCCTTCAACT -CTAAGTCAG TGGGCAGGCC ATACTTCAAA AACTAACAAG AAGAGATGTT T
PR473        ACCAGATCAC AATTAAAGAA CTAATGATTA TGCTACCTTT GCACGGTCAA AATACCGCGG CCCTTCAACT -CTAAGTCAG TGGGCAGGCC ATACTTCAAA AACTAACAAG AAGAGATGTT T
PR474        ACCAGATCAC AATTAAAGAA CTAATGATTA TGCTACCTTT GCACGGTCAA AATACCGCGG CCCTTCAACT -CTAAGTCAG TGGGCAGGCC ATACTTCAAA AACTAACAAG AAGAGATGTT T
PR475        ACCAGATCAC AATTAAAGAA CTAATGATTA TGCTACCTTT GCACGGTCAA AATACCGCGG CCCTTCAACT -CTAAGTCAG TGGGCAGGCC ATACTTCAAA AACTAACAAG AAGAGATGTT T
PR476        ACCAGATCAC AATTAAAGAA CTAATGATTA TGCTACCTTT GCACGGTCAA AATACCGCGG CCCTTCAACT -CTAAGTCAG TGGGCAGGCC ATACTTCAAA AACTAACAAG AAGAGATGTT T
SP477        ACCAGATCAC AATTAAAGAA CTAATGATTA TGCTACCTTT GCACGGTCAA AATACCGCGG CCCTTCAACT -CTAAGTCAG TGGGCAGGCC ATACTTCAAA AACTAACAAG AAGAGATGTT T
SP478        ACCAGATCAC AATTAAAGAA CTAATGATTA TGCTACCTTT GCACGGTCAA AATACCGCGG CCCTTCAACT -CTAAGTCAG TGGGCAGGCC ATACTTCAAA AACTAACAAG AAGAGATGTT T
SP479        ACCAGATCAC AATTAAAGAA CTAATGATTA TGCTACCTTT GCACGGTCAA AATACCGCGG CCCTTCAACT -CTAAGTCAG TGGGCAGGCC ATACTTCAAA AACTAACAAG AAGAGATGTT T
SP480        ACCAGATCAC AATTAAAGAA CTAATGATTA TGCTACCTTT GCACGGTCAA AATACCGCGG CCCTTCAACT -CTAAGTCAG TGGGCAGGCC ATACTTCAAA AACTAACAAG AAGAGATGTT T
SP481        ACCAGATCAC AATTAAAGAA CTAATGATTA TGCTACCTTT GCACGGTCAA AATACCGCGG CCCTTCAACT -CTAAGTCAG TGGGCAGGCC ATACTTCAAA AACTAACAAG AAGAGATGTT T
SP482        ACCAGATCAC AATTAAAGAA CTAATGATTA TGCTACCTTT GCACGGTCAA AATACCGCGG CCCTTCAACT -CTAAGTCAG TGGGCAGGCC ATACTTCAAA AACTGACAAG AAAAGATGTT T
SP483        ACCAGATCAC AATTAAAGAA CTAATGATTA TGCTACCTTT GCACGGTCAA AATACCGCGG CCCTTCAACT -CTAAGTCAG TGGGCAGGCC ATACTTCAAA AACTGACAAG AAAAGATGTT T
BA487        ACCAGATCAC AATTAAAGAA CTAATGATTA TGCTACCTTT GCACGGTCAA AATACCGCGG CCCTTCAACT -CTAAGTCAG TGGGCAGGCC ATACTTCAAA AACTGACAAG AAAAGATGTT T
BA488        ACCAGATCAC AATTAAAGAA CTAATGATTA TGCTACCTTT GCACGGTCAA AATACCGCGG CCCTTCAACT -CTAAGTCAG TGGGCAGGCC ATACTTCAAA AACTGACAAG AAAAGATGTT T
BA489        ACCAGATCAC AATTAAAGAA CTAATGATTA TGCTACCTTT GCACGGTCAA AATACCGCGG CCCTTCAACT -CTAAGTCAG TGGGCAGGCC ATACTTCAAA AACTGACAAG AAAAGATGTT T
BA490        ACCAGATCAC AATTAAAGAA CTAATGATTA TGCTACCTTT GCACGGTCAA AATACCGCGG CCCTTCAACT -CTAAGTCAG TGGGCAGGCC ATACTTCAAA AACTGACAAG AAAAGATGTT T
BA491        ACCAGATCAC AATTAAAGAA CTAATGATTA TGCTACCTTT GCACGGTCAA AATACCGCGG CCCTTCAACT -CTAAGTCAG TGGGCAGGCC ATACTTCAAA AACTGACAAG AAAAGATGTT T
BA492        ACCAGATCAC AATTAAAGAA CTAATGATTA TGCTACCTTT GCACGGTCAA AATACCGCGG CCCTTCAACT -CTAAGTCAG TGGGCAGGCC ATACTTCAAA AACTGACAAG AAAAGATGTT T
BA493        ACCAGATCAC AATTAAAGAA CTAATGATTA TGCTACCTTT GCACGGTCAA AATACCGCGG CCCTTCAACT -CTAAGTCAG TGGGCAGGCC ATACTTCAAA AACTGACAAG AAAAGATGTT T
BA494        ACCAGATCAC AATTAAAGAA CTAATGATTA TGCTACCTTT GCACGGTCAA AATACCGCGG CCCTTCAACT -CTAAGTCAG TGGGCAGGCC ATACTTCAAA AACTGACAAG AAAAGATGTT T
BA495        ACCAGATCAC AATTAAAGAA CTAATGATTA TGCTACCTTT GCACGGTCAA AATACCGCGG CCCTTCAACT -CTAAGTCAG TGGGCAGGCC ATACTTCAAA AACTGACAAG AAAAGATGTT T
BA496        ACCAGATCAC AATTAAAGAA CTAATGATTA TGCTACCTTT GCACGGTCAA AATACCGCGG CCCTTCAACT -CTAAGTCAG TGGGCAGGCC ATACTTCAAA AACTGACAAG AAAAGATGTT T
BA498        ACCAGATCAC AATTAAAGAA CTAATGATTA TGCTACCTTT GCACGGTCAA AATACCGCGG CCCTTCAACT -CTAAGTCAG TGGGCAGGCC ATACTTCAAA AACTGACAAG AAAAGATGTT T
BA499        ACCAGATCAC AATTAAAGAA CTAATGATTA TGCTACCTTT GCACGGTCAA AATACCGCGG CCCTTCAACT -CTAAGTCAG TGGGCAGGCC ATACTTCAAA AACTGACAAG AAAAGATGTT T
BA500        ACCAGATCAC AATTAAAGAA CTAATGATTA TGCTACCTTT GCACGGTCAA AATACCGCGG CCCTTCAACT -CTAAGTCAG TGGGCAGGCC ATACTTCAAA AACTGACAAG AAAAGATGTT T
BA501        ACCAGATCAC AATTAAAGAA CTAATGATTA TGCTACCTTT GCACGGTCAA AATACCGCGG CCCTTCAACT -CTAAGTCAG TGGGCAGGCC ATACTTCAAA AACTGACAAG AAAAGATGTT T
BA502        ACCAGATCAC AATTAAAGAA CTAATGATTA TGCTACCTTT GCACGGTCAA AATACCGCGG CCCTTCAACT -CTAAGTCAG TGGGCAGGCC ATACTTCAAA AACTGACAAG AAAAGATGTT T
BA503        ACCAGATCAC AATTAAAGAA CTAATGATTA TGCTACCTTT GCACGGTCAA AATACCGCGG CCCTTCAACT -CTAAGTCAG TGGGCAGGCC ATACTTCAAA AACTGACAAG AAAAGATGTT T
BA504        ACCAGATCAC AATTAAAGAA CTAATGATTA TGCTACCTTT GCACGGTCAA AATACCGCGG CCCTTCAACT -CTAAGTCAG TGGGCAGGCC ATACTTCAAA AACTGACAAG AAAAGATGTT T
BA505        ACCAGATCAC AATTAAAGAA CTAATGATTA TGCTACCTTT GCACGGTCAA AATACCGCGG CCCTTCAACT -CTAAGTCAG TGGGCAGGCC ATACTTCAAA AACTGACAAG AAAAGATGTT T
BA506        ACCAGATCAC AATTAAAGAA CTAATGATTA TGCTACCTTT GCACGGTCAA AATACCGCGG CCCTTCAACT -CTAAGTCAG TGGGCAGGCC ATACTTCAAA AACTAACAAG AAAAGATGTT T
BA507        ACCAGATCAC AATTAAAGAA CTAATGATTA TGCTACCTTT GCACGGTCAA AATACCGCGG CCCTTCAACT -CTAAGTCAG TGGGCAGGCC ATACTTCAAA AACTGACAAG AAAAGATGTT T
BA508        ACCAGATCAC AATTAAAGAA CTAATGATTA TGCTACCTTT GCACGGTCAA AATACCGCGG CCCTTCAACT -CTAAGTCAG TGGGCAGGCC ATACTTCAAA AACTGACAAG AAAAGATGTT T
BA509        ACCAGATCAC AATTAAAGAA CTAATGATTA TGCTACCTTT GCACGGTCAA AATACCGCGG CCCTTCAACT -CTAAGTCAG TGGGCAGGCC ATACTTCAAA AACTGACAAG AAAAGATGTT T
ES511        ACCAGATCAC AATTAAAGAA CTAATGATTA TGCTACCTTT GCACGGTCAA AATACCGCGG CCCTTCAACT -CTAAGTCAG TGGGCAGGCC ATACTTCAAA AACTGACAAG AAAAGATGTT T
ES512        ACCAGATCAC AATTAAAGAA CTAATGATTA TGCTACCTTT GCACGGTCAA AATACCGCGG CCCTTCAACT -CTAAGTCAG TGGGCAGGCC ATACTTCAAA AACTGACAAG AAAAGATGTT T
SP513        ACCAGATCAC AATTAAAGAA CTAATGATTA TGCTACCTTT GCACGGTCAA AATACCGCGG CCCTTCAACT -CTAAGTCAG TGGGCAGGCC ATACTTCAAA AACTGACAAG AAAAGATGTT T
SP515        ACCAGATCAC AATTAAAGAA CTAATGATTA TGCTACCTTT GCACGGTCAA AATACCGCGG CCCTTCAACT -CTAAGTCAG TGGGCAGGCC ATACTTCAAA AACTGACAAG AAAAGATGTT T
GO583        ACCAGATCAC AATTAAAGAA CTAATGATTA TGCTACCTTT GCACGGTCAA AATACCGCGG CCCTTCAACT -CTAAGTCAG CGGGCAGGCC ATACTTCAAA AACTGACAAG AAAAGATGTT T
MG584        ACCAGATCAC AATTAAAGAA CTAATGATTA TGCTACCTTT GCACGGTCAA AATACCGCGG CCCTTCAACT -CTAAGTCAG CGGGCAGGCC ATACTTCAAA AACTGACAAG AAAAGATGTT T
MT585        ACCAGATCAC AATTAAAGAA CTAATGATTA TGCTACCTTT GCACGGTCAA AATACCGCGG CCCTTCAACT -CTAAGTCAG TGGGCAGGCC ATACTTCAAA AACTAACAAG AAGAGATGTT T
GO586        ACCAGATCAC AATTAAAGAA CTAATGATTA TGCTACCTTT GCACGGTCAA AATACCGCGG CCCTTCAACT -CTAAGTCAG CGGGCAGGCC ATACTTCAAA AACTGACAAG AAAAGATGTT T
MG587        ACCAGATCAC AATTAAAGAA CTAATGATTA TGCTACCTTT GCACGGTCAA AATACCGCGG CCCTTCAACT -CTAAGTCAG TGGGCAGGCC ATACTTCAAA AACTGACAAG AAAAGATGTT T
MS588        ACCAGATCAC AATTAAAGAA CTAATGATTA TGCTACCTTT GCACGGTCAA AATACCGCGG CCCTTCAACT -CTAAGTCAG TGGGCAGGCC ATACTTCAAA AACTAACAAG AAGAGATGTT T
GO589        ACCAGATCAC AATTAAAGAA CTAATGATTA TGCTACCTTT GCACGGTCAA AATACCGCGG CCCTTCAACT -CTAAGTCAG TGGGCAGGCC ATACTTCAAA AACTAACAAG AAAAGATGTT T
MT590        ACCAGATCAC AATTAAAGAA CTAATGATTA TGCTACCTTT GCACGGTCAA AATACCGCGG CCCTTCAACT -CTAAGTCAG TGGGCAGGCC ATACTTCAAA AACTAACAAG AAGAGATGTT T
MG591        ACCAGATCAC AATTAAAGAA CTAATGATTA TGCTACCTTT GCACGGTCAA AATACCGCGG CCCTTCAACT -CTAAGTCAG CGGGCAGGCC ATACTTCAAA AACTGACAAG AAAAGATGTT T
GO592        ACCAGATCAC AATTAAAGAA CTAATGATTA TGCTACCTTT GCACGGTCAA AATACCGCGG CCCTTCAACT -CTAAGTCAG TGGGCAGGCC ATACTTCAAA AACTGACAAG AAAAGATGTT T
MS593        ACCAGATCAC AATTAAAGAA CTAATGATTA TGCTACCTTT GCACGGTCAA AATACCGCGG CCCTTCAACT -CTAAGTCAG TGGGCAGGCC ATACTTCAAA AACTAACAAG AAGAGATGTT T
MS594        ACCAGATCAC AATTAAAGAA CTAATGATTA TGCTACCTTT GCACGGTCAA AATACCGCGG CCCTTCAACT -CTAAGTCAG TGGGCAGGCC ATACTTCAAA AACTAACAAG AAGAGATGTT T
MS595        ACCAGATCAC AATTAAAGAA CTAATGATTA TGCTACCTTT GCACGGTCAA AATACCGCGG CCCTTCAACT -CTAAGTCAG TGGGCAGGCC ATACTTCAAA AACTAACAAG AAGAGATGTT T
MS596        ACCAGATCAC AATTAAAGAA CTAATGATTA TGCTACCTTT GCACGGTCAA AATACCGCGG CCCTTCAACT -CTAAGTCAG TGGGCAGGCC ATACTTCAAA AACTAACAAG AAAAGATGTT T
MS597        ACCAGATCAC AATTAAAGAA CTAATGATTA TGCTACCTTT GCACGGTCAA AATACCGCGG CCCTTCAACT -CTAAGTCAG TGGGCAGGCC ATACTTCAAA AACTAACAAG AAGAGATGTT T
MS598        ACCAGATCAC AATTAAAGAA CTAATGATTA TGCTACCTTT GCACGGTCAA AATACCGCGG CCCTTCAACT -CTAAGTCAG TGGGCAGGCC ATACTTCAAA AACTAACAAG AAGAGATGTT T
MS599        ACCAGATCAC AATTAAAGAA CTAATGATTA TGCTACCTTT GCACGGTCAA AATACCGCGG CCCTTCAACT -CTAAGTCAG TGGGCAGGCC ATACTTCAAA AACTAACAAG AAGAGATGTT T
MT600        ACCAGATCAC AATTAAAGAA CTAATGATTA TGCTACCTTT GCACGGTCAA AATACCGCGG CCCTTCAACT -CTAAGTCAG TGGGCAGGCC ATACTTCAAA AACTAACAAG AAGAGATGTT T
MS601        ACCAGATCAC AATTAAAGAA CTAATGATTA TGCTACCTTT GCACGGTCAA AATACCGCGG CCCTTCAACT -CTAAGTCAG TGGGCAGGCC ATACTTCAAA AACTAACAAG AAGAGATGTT T
MS602        ACCAGATCAC AATTAAAGAA CTAATGATTA TGCTACCTTT GCACGGTCAA AATACCGCGG CCCTTCAACT -CTAAGTCAG TGGGCAGGCC ATACTTCAAA AACTAACAAG AAGAGATGTT T
MS603        ACCAGATCAC AATTAAAGAA CTAATGATTA TGCTACCTTT GCACGGTCAA AATACCGCGG CCCTTCAACT -CTAAGTCAG TGGGCAGGCC ATACTTCAAA AACTAACAAG AAAAGATGTT T
GO604        ACCAGATCAC AATTAAAGAA CTAATGATTA TGCTACCTTT GCACGGTCAA AATACCGCGG CCCTTCAACT -CTAAGTCAG CGGGCAGGCC ATACTTCAAA AACTGACAAG AAAAGATGTT T
PB605        ACCAGATCAC AATTAAAGAA CTAATGATTA TGCTACCTTT GCACGGTCAA AATACCGCGG CCCTTCAACT -CTAAGTCAG TGGGCAGGCC ATACTTCAAA AACTGACAAG AAAAGATGTT T
PB606        ACCAGATCAC AATTAAAGAA CTAATGATTA TGCTACCTTT GCACGGTCAA AATACCGCGG CCCTTCAACT -CTAAGTCAG TGGGCAGGCC ATACTTCAAA AACTGACAAG AAAAGATGTT T
